# Supplementary material for: NOX4 regulates TGFβ‐induced proliferation and self‐renewal in glioblastoma stem cells
Source: Mol Oncol. 2022 Mar 14;16(9):1891–912. doi: 10.1002/1878-0261.13200 (PMC9067149; doi:10.1002/1878-0261.13200)
Supplement: Supplementary file 2 — Table S1. Lists of differentially expressed genes after 24 h of TGF‐β treatment in U3031MG and U3034MG GSCs. [file MOL2-16-1891-s001.xlsx]

## Sheet: U3031_T_all
#%result_name=Analysis_1
#%array_type=HTA-2_0
#%annotation=HTA-2_0.r3.na36.hg19.a1.transcript.csv
#%comparison=U3031MG: Tb vs C
ID	U3031MG: Tb Avg (log2)	U3031MG: C Avg (log2)	U3031MG: Tb Standard Deviation	U3031MG: C Standard Deviation	U3031MG: Tb Expressed	U3031MG: C Expressed	Fold Change	P-val	FDR P-val	Overall F-Test	Overall FDR F-Test	Expressed in Both Conditions	Public Gene IDs	Gene Symbol	Description	Chromosome	Strand	Group	Start	Stop	Entrez ID
TC01000001.hg.1	5.69	5.83	0.08	0.15	T	T	-1.1	0.5068	0.9357	0.9610	1.0000	T	NR_046018; ENST00000456328; AM992880; BC032353; uc001aaa.3; uc010nxq.1; uc010nxr.1	DDX11L1; DDX11L5; DDX11L16; DDX11L2; DDX11L9	DEAD/H (Asp-Glu-Ala-Asp/His) box helicase 11 like 1; DEAD/H (Asp-Glu-Ala-Asp/His) box helicase 11 like 5; DEAD/H (Asp-Glu-Ala-Asp/His) box helicase 11 like 16; DEAD/H (Asp-Glu-Ala-Asp/His) box helicase 11 like 2; DEAD/H (Asp-Glu-Ala-Asp/His) box helicase 11 like 9	chr1	+	Coding	11869	14409	100287102; 100287596; 727856; 84771; 100288486
TC01000002.hg.1	4.71	4.7	0.13	0.09	T	T	1	0.5676	0.9495	0.8531	0.9986	T	ENST00000408384; ENST00000469289; ENST00000473358	MIR1302-11; MIR1302-10; MIR1302-9; MIR1302-2; LOC105376912	microRNA 1302-11; microRNA 1302-10; microRNA 1302-9; microRNA 1302-2; uncharacterized LOC105376912	chr1	+	Coding	29554	31109	100422919; 100422834; 100422831; 100302278; 105376912
TC01000003.hg.1	3.99	3.82	0.04	0.28	T	T	1.12	0.2041	0.7650	0.3780	0.7925	T	NM_001005484; ENST00000335137; OTTHUMT00000003223; uc001aal.1	OR4F5	olfactory receptor, family 4, subfamily F, member 5	chr1	+	Coding	69091	70008	79501
TC01000004.hg.1	3.71	3.75	0.16	0.1	T	T	-1.03	0.8060	0.9862	0.3937	0.8034	T				chr1	+	Coding	160446	161525
TC01000005.hg.1	9.38	9.47	0.38	0.33	T	T	-1.06	0.7784	0.9838	0.9497	1.0000	T	AK293878	LINC01001	long intergenic non-protein coding RNA 1001	chr1	+	Coding	317811	328581	100133161
TC01000006.hg.1	15.77	15.81	0.32	0.24	T	T	-1.03	0.8690	0.9926	0.8952	1.0000	T				chr1	+	Coding	321084	321115
TC01000007.hg.1	15.25	15.46	0.36	0.34	T	T	-1.15	0.5025	0.9340	0.8639	0.9996	T	DQ599768	LINC01061	long intergenic non-protein coding RNA 1061	chr1	+	Coding	321146	321207	401149
TC01000008.hg.1	7.57	7.43	0.33	0.18	T	T	1.1	0.8011	0.9861	0.6265	0.9296	T				chr1	+	Coding	334140	342806
TC01000009.hg.1	4.38	4.36	0.43	0.32	T	T	1.01	0.2691	0.8233	0.8183	0.9917	T	NM_001005221; NM_001005224; NM_001005277; ENST00000426406; BC137547; BC137568; OTTHUMT00000007999; uc010nxu.2	OR4F29; OR4F3; OR4F16	olfactory receptor, family 4, subfamily F, member 29; olfactory receptor, family 4, subfamily F, member 3; olfactory receptor, family 4, subfamily F, member 16	chr1	+	Coding	367640	368634	729759; 26683; 81399
TC01000010.hg.1	4.09	3.96	0.18	0.18	T	T	1.09	0.6075	0.9571	0.4518	0.8424	T	BC036251	LOC101928626	uncharacterized LOC101928626	chr1	+	Coding	420206	421839	101928626
TC01000011.hg.1	6.94	6.86	0.2	0.24	T	T	1.06	0.2694	0.8238	0.4915	0.8655	T				chr1	+	Coding	459656	461954
TC01000012.hg.1	5.07	5.03	0.13	0.07	T	T	1.03	0.9695	0.9990	0.9164	1.0000	T				chr1	+	Coding	523009	532878
TC01000013.hg.1	15.16	15.27	0.18	0.32	T	T	-1.08	0.7359	0.9791	0.6402	0.9353	T				chr1	+	Coding	568844	568913
TC01000014.hg.1	3.88	4.01	0.07	0.15	T	T	-1.09	0.3087	0.8501	0.4381	0.8333	T				chr1	+	Coding	696291	697369
TC01000015.hg.1	6.2	6.1	0.04	0.11	T	T	1.07	0.5870	0.9529	0.9312	1.0000	T				chr1	+	Coding	714162	745440
TC01000016.hg.1	5.88	5.78	0.24	0.11	T	T	1.07	0.7904	0.9855	0.9517	1.0000	T	ENST00000358533	LOC100287934	uncharacterized LOC100287934	chr1	+	Coding	721320	722513	100287934
TC01000017.hg.1	6.48	5.86	0.31	0.08	T	T	1.54	0.0003	0.0132	0.0006	0.0109	T	ENST00000326734; OTTHUMT00000007025	FAM87B	family with sequence similarity 87, member B	chr1	+	Coding	752751	755214	400728
TC01000018.hg.1	10.5	10.22	0.16	0.06	T	T	1.22	0.0229	0.2858	0.0013	0.0205	T	NR_015368; ENST00000445118; AK026873; AK311121; BC042880; BC102012; BC107481	LINC01128	long intergenic non-protein coding RNA 1128	chr1	+	Coding	762988	789791	643837
TC01000019.hg.1	6.71	6.5	0.11	0.15	T	T	1.16	0.1468	0.6881	0.1206	0.4832	T	AK056486	LOC284600	uncharacterized LOC284600	chr1	+	Coding	846815	850351	284600
TC01000020.hg.1	5.21	5.17	0.12	0.04	T	T	1.03	0.7350	0.9789	7.59E-09	8.02E-07	T	NM_152486; ENST00000342066; ENST00000474461; BC024295; BC033213; OTTHUMT00000097860; OTTHUMT00000097862; OTTHUMT00000097863; OTTHUMT00000097865; OTTHUMT00000097866; OTTHUMT00000097867; OTTHUMT00000097868; OTTHUMT00000276866; OTTHUMT00000316521; uc001abw.1	SAMD11	sterile alpha motif domain containing 11	chr1	+	Coding	860260	879961	148398
TC01000021.hg.1	5.16	5.11	0.03	0.01	T	T	1.03	0.5791	0.9520	0.0850	0.4000	T	NM_198317; ENST00000338591; AK293258; BC045768; BC105742; OTTHUMT00000097875; OTTHUMT00000097877; OTTHUMT00000097878; OTTHUMT00000097931; uc001aca.2; uc001acb.1; uc001acc.2; uc010nyb.1	KLHL17	kelch-like family member 17	chr1	+	Coding	895967	901099	339451
TC01000022.hg.1	5.59	5.68	0.05	0.07	T	T	-1.07	0.4605	0.9216	0.4360	0.8317	T	NM_001160184; NM_032129; ENST00000379407; ENST00000379409; ENST00000379410; ENST00000491024; BC101386; BC101387; OTTHUMT00000097940; OTTHUMT00000097941; OTTHUMT00000097942; uc001acd.3; uc001ace.3; uc001acf.3	PLEKHN1	pleckstrin homology domain containing, family N member 1	chr1	+	Coding	901877	911245	84069
TC01000023.hg.1	5.02	5.06	0.06	0.08	T	T	-1.03	0.9991	0.9999	0.8727	1.0000	T	NM_005101; ENST00000379389; BC009507; OTTHUMT00000097989; uc001acj.4	ISG15	ISG15 ubiquitin-like modifier	chr1	+	Coding	948803	949920	9636
TC01000024.hg.1	8.5	8.56	0.09	0.06	T	T	-1.04	0.3027	0.8456	0.0104	0.1010	T	NM_198576; ENST00000379370; ENST00000461111; OTTHUMT00000097990; OTTHUMT00000097991; OTTHUMT00000097992; OTTHUMT00000097993; OTTHUMT00000097994; OTTHUMT00000097995; OTTHUMT00000097996; OTTHUMT00000097997; OTTHUMT00000099680; uc001ack.2	AGRN	agrin	chr1	+	Coding	955503	991499	375790
TC01000025.hg.1	6.72	6.78	0.15	0.12	T	T	-1.05	0.8669	0.9924	0.4954	0.8677	T	AK310350; BC033949	LOC100288175	uncharacterized LOC100288175	chr1	+	Coding	995083	1001836	100288175
TC01000026.hg.1	4.24	4.08	0.02	0.06	T	T	1.12	0.1050	0.6110	0.1686	0.5702	T	NR_038869; ENST00000416774	LINC01342	long intergenic non-protein coding RNA 1342	chr1	+	Coding	1072397	1079436	254099
TC01000027.hg.1	5.55	5.42	0.2	0.18	T	T	1.1	0.1518	0.6953	0.5399	0.8925	T	NR_029639; uc001acw.2	MIR200B	microRNA 200b	chr1	+	Coding	1102484	1102578	406984
TC01000028.hg.1	2.7	2.72	0.05	0.01	F	F	-1.02	0.8414	0.9889	0.2365	0.6636	F	NR_029834; uc010nye.1	MIR200A	microRNA 200a	chr1	+	Coding	1103243	1103332	406983
TC01000029.hg.1	2.45	2.56	0.05	0.06	F	F	-1.08	0.2115	0.7725	0.5582	0.9010	F	NR_029957; ENST00000362106; uc010nyf.1	MIR429	microRNA 429	chr1	+	Coding	1104385	1104467	554210
TC01000030.hg.1	4.7	4.7	0	0.03	T	T	-1	0.9910	0.9994	0.5498	0.8974	T	NM_001130045; NM_153254; ENST00000379288; ENST00000379289; ENST00000379290; ENST00000460998; BC027945; BC126152; OTTHUMT00000002420; OTTHUMT00000002421; OTTHUMT00000002422; OTTHUMT00000002423; OTTHUMT00000367063; OTTHUMT00000367064; uc001acy.2; uc001acz.2; uc010nyg.1	TTLL10	tubulin tyrosine ligase-like family member 10	chr1	+	Coding	1109264	1133315	254173
TC01000031.hg.1	8.68	8.68	0.11	0.09	T	T	1	0.7794	0.9841	0.0743	0.3714	T	NM_080605; ENST00000379198; OTTHUMT00000005071; uc001adk.3	B3GALT6	UDP-Gal:betaGal beta 1,3-galactosyltransferase 6	chr1	+	Coding	1167629	1170421	126792
TC01000032.hg.1	4.84	4.84	0.04	0.04	T	T	1	0.4330	0.9102	0.5764	0.9100	T	NM_001130413; NR_037668; ENST00000325425; ENST00000338555; ENST00000379116; ENST00000400928; ENST00000467651; AK315288; BC036752; BC125074; BC125075; OTTHUMT00000005800; OTTHUMT00000005801; OTTHUMT00000005802; OTTHUMT00000005804; OTTHUMT00000352308; OTTHUMT00000352309; uc001adt.1; uc001adu.1; uc001adv.2; uc001adx.2	SCNN1D	sodium channel, non voltage gated 1 delta subunit	chr1	+	Coding	1210603	1227409	6339
TC01000033.hg.1	5.98	6.05	0.03	0.02	T	T	-1.04	0.2095	0.7700	0.5205	0.8808	T	NM_153339; ENST00000379031; ENST00000493657; AK027721; AK298218; BC034304; OTTHUMT00000009438; OTTHUMT00000009439; OTTHUMT00000009440; OTTHUMT00000009441; OTTHUMT00000009442; uc001aed.3; uc009vjx.3; uc010nyi.2	PUSL1	pseudouridylate synthase-like 1	chr1	+	Coding	1243947	1247057	126789
TC01000034.hg.1	6.82	6.87	0.05	0.09	T	T	-1.04	0.6777	0.9712	0.1873	0.5989	T	NM_001029885; ENST00000343938; ENST00000464957; OTTHUMT00000008742; OTTHUMT00000008743; OTTHUMT00000008744	CPTP	ceramide-1-phosphate transfer protein	chr1	+	Coding	1260136	1264277	80772
TC01000035.hg.1	4.86	4.88	0.09	0.04	T	T	-1.01	0.3936	0.8930	0.1022	0.4430	T	NM_152228; ENST00000339381; OTTHUMT00000008493; uc010nyk.2	TAS1R3	taste receptor, type 1, member 3	chr1	+	Coding	1266694	1270686	83756
TC01000036.hg.1	6.87	6.83	0.02	0.1	T	T	1.03	0.8771	0.9935	0.1346	0.5110	T	NR_015434; ENST00000444362; ENST00000453521; BC068600; uc001afm.3; uc009vkd.3	LOC148413	uncharacterized LOC148413	chr1	+	Coding	1334902	1337426	148413
TC01000037.hg.1	4.85	4.92	0.13	0.12	T	T	-1.05	0.4082	0.9012	0.4385	0.8336	T				chr1	+	Coding	1355625	1358071
TC01000038.hg.1	5.65	5.66	0.04	0.07	T	T	-1.01	0.6409	0.9647	0.9495	1.0000	T	NM_001146685; ENST00000378821; OTTHUMT00000331012; uc010nyp.2	TMEM88B	transmembrane protein 88B	chr1	+	Coding	1361508	1363167	643965
TC01000039.hg.1	3.91	3.74	0.02	0.21	T	T	1.13	0.4456	0.9156	0.4085	0.8140	T				chr1	+	Coding	1363502	1365634
TC01000040.hg.1	5.31	5.22	0.09	0.02	T	T	1.07	0.5601	0.9481	5.62E-08	4.39E-06	T	NM_022834; NM_199121; ENST00000338660; ENST00000476993; ENST00000495558; BC059409; OTTHUMT00000008291; OTTHUMT00000008292; OTTHUMT00000008293; OTTHUMT00000008294; uc001afr.3; uc001afs.3	VWA1	von Willebrand factor A domain containing 1	chr1	+	Coding	1370241	1378262	64856
TC01000041.hg.1	6.66	6.55	0.04	0.08	T	T	1.08	0.2594	0.8156	0.0100	0.0985	T	NM_001039211; ENST00000378785; ENST00000475091; OTTHUMT00000001279; OTTHUMT00000099686; OTTHUMT00000100304; uc001aft.2	ATAD3C	ATPase family, AAA domain containing 3C	chr1	+	Coding	1385069	1405538	219293
TC01000042.hg.1	7.37	7.2	0.01	0.01	T	T	1.13	0.0530	0.4505	0.0204	0.1627	T	NM_031921; ENST00000308647; ENST00000378736; ENST00000472194; AF343078; AK097309; BC002542; OTTHUMT00000001369; OTTHUMT00000001370; OTTHUMT00000001371; OTTHUMT00000001372; uc001afv.3; uc001afw.2; uc021oeq.1	ATAD3B	ATPase family, AAA domain containing 3B	chr1	+	Coding	1407143	1444689	83858
TC01000043.hg.1	9.17	8.96	0.03	0.05	T	T	1.16	0.0221	0.2795	0.0008	0.0143	T	NM_001170535; NM_001170536; NM_018188; ENST00000378755; ENST00000378756; ENST00000536055; BC007803; BC011814; BC014101; BC033109; BC063607; OTTHUMT00000001363; OTTHUMT00000001364; OTTHUMT00000001365; OTTHUMT00000100308; OTTHUMT00000100309; OTTHUMT00000100388; uc001afz.2; uc001aga.2; uc001agb.2	ATAD3A	ATPase family, AAA domain containing 3A	chr1	+	Coding	1447523	1470067	55210
TC01000044.hg.1	5.31	5.23	0.21	0.08	T	T	1.05	0.2805	0.8307	0.7431	0.9722	T				chr1	+	Coding	1510355	1511373
TC01000045.hg.1	4.11	4.13	0.07	0.11	T	T	-1.01	0.9622	0.9990	0.8767	1.0000	T	AK094692	LOC284628	uncharacterized LOC284628	chr1	+	Coding	1535819	1545864	284628
TC01000046.hg.1	5.89	5.9	0.02	0.02	T	T	-1.01	0.9615	0.9990	0.9653	1.0000	T	NM_001170686; NM_001170687; NM_001170688; NM_001170689; NM_080875; NR_033183; ENST00000355826; ENST00000378708; ENST00000378712; ENST00000473511; ENST00000504599; ENST00000505820; ENST00000518681; ENST00000520777; AK000655; AK097106; AK098785; AK123400; AK293642; BC037542; OTTHUMT00000158402; OTTHUMT00000158403; OTTHUMT00000158404; OTTHUMT00000158405; OTTHUMT00000158406; OTTHUMT00000158407; OTTHU…	MIB2	mindbomb E3 ubiquitin protein ligase 2	chr1	+	Coding	1550795	1565990	142678
TC01000047.hg.1	4.69	4.67	0.04	0.04	T	T	1.01	0.3256	0.8598	0.6610	0.9430	T	NM_006983; NR_002946; ENST00000356026; ENST00000378675; ENST00000490017; AB010962; AF057062; BC025719; OTTHUMT00000158487; OTTHUMT00000158488; OTTHUMT00000158489; OTTHUMT00000158490; OTTHUMT00000158491; OTTHUMT00000158492; OTTHUMT00000158493; OTTHUMT00000158494; OTTHUMT00000366026; OTTHUMT00000366027; uc001agp.3; uc001agq.3; uc001agr.3; uc009vki.3	MMP23B; MMP23A	matrix metallopeptidase 23B; matrix metallopeptidase 23A (pseudogene)	chr1	+	Coding	1567474	1570639	8510; 8511
TC01000048.hg.1	4.98	4.88	0.1	0.12	T	T	1.07	0.2898	0.8382	0.9017	1.0000	T	NR_002946; AF057062; uc001ahi.1; uc009vko.1	MMP23A	matrix metallopeptidase 23A (pseudogene)	chr1	+	Coding	1631378	1633247	8511
TC01000049.hg.1	3.78	3.97	0.05	0.21	T	T	-1.15	0.0465	0.4246	0.1152	0.4718	T	AK097814	SLC35E2	solute carrier family 35, member E2	chr1	+	Coding	1656054	1663343	9906
TC01000050.hg.1	7.45	7.44	0.05	0.08	T	T	1.01	0.6738	0.9709	0.1298	0.5022	T				chr1	+	Coding	1663993	1667414
TC01000051.hg.1	5.45	5.13	0.19	0.22	T	T	1.24	0.5985	0.9554	0.3924	0.8024	T				chr1	+	Coding	1822910	1824097
TC01000052.hg.1	5.51	5.32	0.15	0	T	T	1.13	0.2293	0.7908	0.1180	0.4779	T	NM_138705; ENST00000307786; ENST00000378604; ENST00000482402; OTTHUMT00000002778; OTTHUMT00000002779; OTTHUMT00000002780; OTTHUMT00000276929; uc001aih.1	CALML6	calmodulin-like 6	chr1	+	Coding	1846266	1848735	163688
TC01000053.hg.1	4.92	5.01	0.05	0.09	T	T	-1.07	0.5220	0.9396	0.2664	0.6948	T	NM_000815; ENST00000378585; BC033801; OTTHUMT00000098493; uc001aip.2	GABRD	gamma-aminobutyric acid (GABA) A receptor, delta	chr1	+	Coding	1950768	1962192	2563
TC01000054.hg.1	5.36	5.34	0.06	0.03	T	T	1.01	0.9836	0.9992	0.9129	1.0000	T	NM_001033581; NM_001033582; NM_001242874; NM_002744; ENST00000378567; ENST00000400920; ENST00000400921; ENST00000461106; ENST00000479263; AK131526; AK302160; AK310372; BC008058; BC014270; OTTHUMT00000003648; OTTHUMT00000003649; OTTHUMT00000003650; OTTHUMT00000003651; OTTHUMT00000003653; OTTHUMT00000098531; OTTHUMT00000098532; OTTHUMT00000098533; OTTHUMT00000100280; OTTHUMT00000100281; OTTHUMT0000…	PRKCZ	protein kinase C, zeta	chr1	+	Coding	1981909	2116834	5590
TC01000055.hg.1	4.16	4.13	0.09	0.07	T	T	1.02	0.6419	0.9649	0.9979	1.0000	T				chr1	+	Coding	2112575	2114663
TC01000056.hg.1	4.62	4.54	0.13	0.01	T	T	1.06	0.9525	0.9989	0.8164	0.9911	T				chr1	+	Coding	2121237	2123179
TC01000057.hg.1	8.82	8.71	0.04	0.05	T	T	1.08	0.3550	0.8768	4.73E-05	0.0013	T	NM_003036; ENST00000378536; ENST00000478223; OTTHUMT00000004070; OTTHUMT00000100293; OTTHUMT00000366271; OTTHUMT00000366272; uc001aja.4	SKI	SKI proto-oncogene	chr1	+	Coding	2160134	2241652	6497
TC01000058.hg.1	9	9.03	0.05	0.05	T	T	-1.02	0.5433	0.9443	0.2945	0.7228	T	NM_007033; ENST00000306256; ENST00000378512; ENST00000378513; ENST00000378518; ENST00000488353; AF091071; BC004965; OTTHUMT00000004061; OTTHUMT00000004062; OTTHUMT00000004063; OTTHUMT00000100284; OTTHUMT00000100285; OTTHUMT00000100286; OTTHUMT00000100287; uc001aje.2; uc001ajf.2	RER1	retention in endoplasmic reticulum sorting receptor 1	chr1	+	Coding	2323214	2336885	11079
TC01000059.hg.1	3.5	3.57	0.2	0.12	T	T	-1.05	0.6841	0.9719	0.7891	0.9845	T				chr1	+	Coding	2357419	2362089
TC01000060.hg.1	5.07	4.96	0.08	0.08	T	T	1.08	0.3358	0.8662	0.6237	0.9284	T	NM_014638; ENST00000278878; ENST00000343889; ENST00000378486; ENST00000449969; ENST00000473964; AB007919; BC043358; BC044630; BC144620; OTTHUMT00000001791; OTTHUMT00000001792; OTTHUMT00000001795; OTTHUMT00000001796; OTTHUMT00000001798; uc001aji.1; uc001ajj.1; uc001ajl.1; uc009vle.1; uc010nyz.2	PLCH2	phospholipase C, eta 2	chr1	+	Coding	2398898	2436969	9651
TC01000061.hg.1	5.59	5.73	0.06	0.06	T	T	-1.1	0.0279	0.3214	0.0975	0.4317	T	NM_003820; ENST00000355716; ENST00000409119; ENST00000482602; AB208808; AK300515; AK310076; BC002794; BC029848; OTTHUMT00000002088; OTTHUMT00000002089; OTTHUMT00000002090; OTTHUMT00000002091; OTTHUMT00000002092; OTTHUMT00000002093; OTTHUMT00000002094; OTTHUMT00000002095; OTTHUMT00000002096; OTTHUMT00000002097; OTTHUMT00000002098; OTTHUMT00000002100; OTTHUMT00000002101; OTTHUMT00000099615; OTTHUMT…	TNFRSF14	tumor necrosis factor receptor superfamily, member 14	chr1	+	Coding	2487078	2497061	8764
TC01000062.hg.1	5.22	5.14	0.25	0.08	T	T	1.05	0.9215	0.9973	0.7591	0.9777	T				chr1	+	Coding	2497849	2508811
TC01000063.hg.1	3.75	4.33	0.12	0.2	T	T	-1.5	0.0210	0.2711	0.2609	0.6890	T				chr1	+	Coding	2512999	2515972
TC01000064.hg.1	7.87	7.96	0.02	0.05	T	T	-1.06	0.0985	0.5957	0.0084	0.0865	T	NM_001195736; NM_001195737; NM_001195738; NM_001195740; NM_001195741; NM_152371; NR_036637; NR_036638; ENST00000378424; ENST00000378425; ENST00000419916; ENST00000444521; ENST00000484099; ENST00000537325; AK094901; BC022547; OTTHUMT00000002401; OTTHUMT00000002402; OTTHUMT00000002403; OTTHUMT00000002404; OTTHUMT00000002405; OTTHUMT00000002406; OTTHUMT00000002407; OTTHUMT00000002409; OTTHUMT0000000…	FAM213B	family with sequence similarity 213, member B	chr1	+	Coding	2517899	2522908	127281
TC01000065.hg.1	4.95	4.77	0.07	0.11	T	T	1.14	0.5418	0.9439	0.5080	0.8747	T				chr1	+	Coding	2564007	2568059
TC01000066.hg.1	4.6	4.53	0.11	0.13	T	T	1.05	0.3453	0.8705	0.7923	0.9853	T	NM_080431; ENST00000378404; BC029499; OTTHUMT00000001331; uc001ajz.3	ACTRT2	actin-related protein T2	chr1	+	Coding	2938046	2939467	140625
TC01000067.hg.1	5.58	5.54	0.03	0.03	T	T	1.02	0.8200	0.9865	0.2203	0.6426	T	NM_022114; NM_199454; ENST00000270722; ENST00000378389; ENST00000378391; ENST00000511072; ENST00000512462; ENST00000514189; AF294278; BC161614; OTTHUMT00000001382; OTTHUMT00000001383; OTTHUMT00000001384; OTTHUMT00000001508; OTTHUMT00000099319; OTTHUMT00000367522; OTTHUMT00000367523; OTTHUMT00000367524; uc001akc.3; uc001ake.3; uc001akf.3; uc009vlh.3	PRDM16	PR domain containing 16	chr1	+	Coding	2985732	3355185	63976
TC01000068.hg.1	3.28	3.19	0.16	0.19	F	F	1.06	0.7073	0.9742	0.5600	0.9019	F	NR_036215; uc021oez.1	MIR4251	microRNA 4251	chr1	+	Coding	3044539	3044599	100422968
TC01000069.hg.1	4.34	4.34	0.04	0.06	T	T	1	0.8907	0.9938	0.7976	0.9865	T	NM_014448; ENST00000378371; ENST00000378373; ENST00000378378; AK296150; AK310408; BC002681; BC051838; D89016; OTTHUMT00000001515; OTTHUMT00000001516; OTTHUMT00000001517; OTTHUMT00000001518; OTTHUMT00000001519; OTTHUMT00000324123; OTTHUMT00000324124; uc001akg.4; uc001aki.3; uc001akj.3; uc009vli.1; uc010nzh.2	ARHGEF16	Rho guanine nucleotide exchange factor 16	chr1	+	Coding	3370990	3397677	27237
TC01000070.hg.1	9.36	9.27	0.04	0.06	T	T	1.06	0.5063	0.9357	0.0062	0.0688	T	NM_182752; ENST00000344579; ENST00000378344; BC019034; OTTHUMT00000001466; OTTHUMT00000001467; uc001akm.3; uc009vlj.3	TPRG1L	tumor protein p63 regulated 1-like	chr1	+	Coding	3541556	3546694	127262
TC01000071.hg.1	5.65	5.68	0.03	0.12	T	T	-1.02	0.9853	0.9992	0.8261	0.9930	T	NM_001126240; NM_001126241; NM_001126242; NM_001204184; NM_001204185; NM_001204186; NM_001204187; NM_001204188; NM_001204189; NM_001204190; NM_001204191; NM_001204192; NM_005427; ENST00000346387; ENST00000354437; ENST00000357733; ENST00000378280; ENST00000378285; ENST00000378288; ENST00000378290; ENST00000378295; AK295669; AK304177; AK310432; BC117251; OTTHUMT00000001468; OTTHUMT00000009530; OTTH…	TP73	tumor protein p73	chr1	+	Coding	3569084	3652765	7161
TC01000072.hg.1	4.54	4.47	0.06	0.08	T	T	1.05	0.2733	0.8277	0.7027	0.9579	T	NM_152492; ENST00000294600; ENST00000462521; BC112108; BC112112; OTTHUMT00000009740; OTTHUMT00000009741; uc001akv.2	CCDC27	coiled-coil domain containing 27	chr1	+	Coding	3668962	3688209	148870
TC01000073.hg.1	5.5	5.48	0.02	0.08	T	T	1.02	0.8687	0.9926	0.1738	0.5785	T	NM_001163724; ENST00000444870; ENST00000452264; OTTHUMT00000009742; OTTHUMT00000009743; uc001akw.4	SMIM1	small integral membrane protein 1 (Vel blood group)	chr1	+	Coding	3689352	3692546	388588
TC01000074.hg.1	6.95	6.8	0.04	0.09	T	T	1.11	0.2033	0.7637	0.8534	0.9986	T	NM_004402; ENST00000338895; ENST00000339350; ENST00000341385; ENST00000378206; ENST00000378209; ENST00000468793; AB028911; AB028912; AB028913; AF409061; AF409062; AK303065; AK309316; AY438267; AY438268; BC032827; BC048797; OTTHUMT00000009821; OTTHUMT00000009822; OTTHUMT00000009823; OTTHUMT00000009824; OTTHUMT00000009869; OTTHUMT00000009870; OTTHUMT00000009910; OTTHUMT00000009911; OTTHUMT000000099…	DFFB	DNA fragmentation factor, 40kDa, beta polypeptide (caspase-activated DNase)	chr1	+	Coding	3773845	3801993	1677
TC01000075.hg.1	4.09	4.12	0.04	0.07	T	T	-1.02	0.6011	0.9558	0.6104	0.9228	T	NR_024455; ENST00000442673; AK130173; BC062787	LINC01134	long intergenic non-protein coding RNA 1134	chr1	+	Coding	3816936	3833879	100133612
TC01000076.hg.1	4.51	4.42	0.1	0.04	T	T	1.06	0.8243	0.9870	0.8514	0.9982	T	NR_040065	LINC01346	long intergenic non-protein coding RNA 1346	chr1	+	Coding	4000672	4015322	728716
TC01000077.hg.1	3.35	3.37	0.07	0.09	T	T	-1.01	0.4665	0.9244	0.6063	0.9210	T	NR_027088; ENST00000423197; uc001alj.2	LOC284661	uncharacterized LOC284661	chr1	+	Coding	4472111	4484747	284661
TC01000078.hg.1	3.3	3.46	0.1	0.14	T	T	-1.11	0.3939	0.8930	0.0957	0.4269	T				chr1	+	Coding	4611795	4612205
TC01000079.hg.1	4.2	4.32	0.06	0.18	T	T	-1.08	0.4126	0.9038	0.5049	0.8730	T				chr1	+	Coding	4631608	4643481
TC01000080.hg.1	4.18	4.19	0.03	0.09	T	T	-1.01	0.9154	0.9967	0.8754	1.0000	T	NM_001042478; NM_018836; ENST00000378190; ENST00000378191; ENST00000466761; OTTHUMT00000001542; OTTHUMT00000001543; OTTHUMT00000001645; uc001alm.1; uc001aln.3	AJAP1	adherens junctions associated protein 1	chr1	+	Coding	4714792	4843851	55966
TC01000081.hg.1	3.28	3.33	0.13	0.12	T	T	-1.03	0.7067	0.9742	0.9202	1.0000	T	BC037321	AJAP1	adherens junctions associated protein 1	chr1	+	Coding	4847558	4852183	55966
TC01000082.hg.1	6.25	6.1	0.16	0.18	T	T	1.11	0.7252	0.9777	0.7869	0.9840	T	NR_039612; uc021ofm.1	MIR4417	microRNA 4417	chr1	+	Coding	5624131	5624203	100616489
TC01000083.hg.1	11.98	11.74	0.15	0.03	T	T	1.18	0.3583	0.8772	0.2637	0.6925	T				chr1	+	Coding	5875931	5876019
TC01000084.hg.1	5.63	5.74	0.05	0.04	T	T	-1.08	0.0885	0.5720	0.0178	0.1485	T	NM_001199860; NM_001199861; NM_001199862; NM_001199863; NM_003636; NM_172130; ENST00000164247; ENST00000341524; ENST00000352527; ENST00000378083; ENST00000378092; ENST00000378097; ENST00000378111; ENST00000458166; ENST00000481789; BC110351; BC126424; OTTHUMT00000002114; OTTHUMT00000002115; OTTHUMT00000002116; OTTHUMT00000002117; OTTHUMT00000002118; OTTHUMT00000002119; OTTHUMT00000002120; OTTHUMT0…	KCNAB2	potassium channel, voltage gated subfamily A regulatory beta subunit 2	chr1	+	Coding	6051526	6161253	8514
TC01000085.hg.1	5.19	5.11	0.06	0.09	T	T	1.06	0.6544	0.9678	0.6464	0.9382	T	NM_207396; ENST00000377939; ENST00000492476; AK294223; BC034459; BC119780; OTTHUMT00000003215; OTTHUMT00000003216; OTTHUMT00000003217; OTTHUMT00000003669; OTTHUMT00000003670; OTTHUMT00000003680; OTTHUMT00000099312; OTTHUMT00000099313; OTTHUMT00000099314; uc001amf.1; uc001amg.3; uc001amh.3; uc010nzp.1	RNF207	ring finger protein 207	chr1	+	Coding	6265535	6281359	388591
TC01000086.hg.1	5.74	5.72	0.1	0.03	T	T	1.01	0.8048	0.9862	0.4747	0.8563	T	BC030279; OTTHUMT00000003686; OTTHUMT00000003710	LINC00337	long intergenic non-protein coding RNA 337	chr1	+	Coding	6296300	6299504	148645
TC01000087.hg.1	3.81	3.86	0.07	0.12	T	T	-1.04	0.9455	0.9985	0.8750	1.0000	T	NM_001024598; ENST00000377898; OTTHUMT00000003716; uc009vly.2	HES3	hes family bHLH transcription factor 3	chr1	+	Coding	6304252	6305638	390992
TC01000088.hg.1	5.1	5.03	0.04	0.04	T	T	1.05	0.6942	0.9726	0.9731	1.0000	T	NM_031475; ENST00000377828; ENST00000416731; ENST00000461727; AY203958; OTTHUMT00000001887; OTTHUMT00000001929; OTTHUMT00000001930; OTTHUMT00000001931; OTTHUMT00000001932; OTTHUMT00000001933; OTTHUMT00000002257; OTTHUMT00000002258; OTTHUMT00000099350; uc001amy.3; uc001amz.3	ESPN	espin	chr1	+	Coding	6484848	6521430	83715
TC01000089.hg.1	4.91	5.08	0.33	0.11	T	T	-1.12	0.0774	0.5424	0.4215	0.8225	T				chr1	+	Coding	6600914	6601024
TC01000090.hg.1	4.61	4.63	0.08	0.02	T	T	-1.01	0.6383	0.9640	0.2106	0.6302	T	NM_138697; NM_177540; ENST00000328191; ENST00000333172; ENST00000351136; AF387617; BC136515; BC136516; uc001ant.3; uc001anu.3; uc021ofp.1	TAS1R1	taste receptor, type 1, member 1	chr1	+	Coding	6615241	6639817	80835
TC01000091.hg.1	5.12	5.14	0.03	0.02	T	T	-1.01	0.6624	0.9694	0.7192	0.9634	T	NM_005341; ENST00000377674; ENST00000482360; AK290156; AK312786; BC013573; BX648395; OTTHUMT00000004193; OTTHUMT00000004194; OTTHUMT00000004195; OTTHUMT00000004196; OTTHUMT00000004197; OTTHUMT00000004198; OTTHUMT00000004199; OTTHUMT00000004200; uc001anx.3; uc001any.2; uc009vmc.2; uc009vmd.2	ZBTB48	zinc finger and BTB domain containing 48	chr1	+	Coding	6640056	6649340	3104
TC01000092.hg.1	8.17	8.29	0.08	0.09	T	T	-1.09	0.3219	0.8573	0.8524	0.9985	T	NM_153812; ENST00000377648; ENST00000495385; BC038516; OTTHUMT00000004201; OTTHUMT00000004202; uc001aob.4	PHF13	PHD finger protein 13	chr1	+	Coding	6673745	6684093	148479
TC01000093.hg.1	5.99	5.99	0.07	0.02	T	T	1	0.7652	0.9821	0.4511	0.8419	T	NM_001195752; NM_001195753; NM_138350; ENST00000054650; ENST00000307896; ENST00000377627; ENST00000484669; BC092427; OTTHUMT00000004203; OTTHUMT00000004204; OTTHUMT00000004205; OTTHUMT00000004206; OTTHUMT00000004207; OTTHUMT00000004208; OTTHUMT00000004209; OTTHUMT00000004210; uc001aoc.3; uc001aod.3; uc001aoe.2	THAP3	THAP domain containing, apoptosis associated protein 3	chr1	+	Coding	6684925	6695646	90326
TC01000094.hg.1	3.42	3.34	0.01	0.16	T	T	1.05	0.8304	0.9873	0.8895	1.0000	T	ENST00000414210; ENST00000421469; ENST00000432429	LOC100505887	uncharacterized LOC100505887	chr1	+	Coding	6784697	6790072	100505887
TC01000095.hg.1	3.22	3.53	0.06	0.37	F	F	-1.24	0.0472	0.4282	0.4144	0.8178	F				chr1	+	Coding	6812779	6812881
TC01000096.hg.1	6.66	6.45	0.04	0.09	T	T	1.15	0.0060	0.1205	8.72E-08	6.35E-06	T	NM_001195563; NM_001242701; NM_015215; NR_038934; ENST00000303635; ENST00000467404; ENST00000473578; ENST00000476163; ENST00000476864; ENST00000557126; AF111804; AK302088; AK309727; BC051341; BC151835; OTTHUMT00000003588; OTTHUMT00000003589; OTTHUMT00000003590; OTTHUMT00000003591; OTTHUMT00000003592; OTTHUMT00000003593; OTTHUMT00000003594; OTTHUMT00000003595; OTTHUMT00000003596; OTTHUMT0000000359…	CAMTA1	calmodulin binding transcription activator 1	chr1	+	Coding	6845384	7829766	23261
TC01000097.hg.1	4.7	4.71	0.14	0.19	T	T	-1.01	0.9901	0.9994	0.4767	0.8579	T				chr1	+	Coding	7279420	7279584
TC01000098.hg.1	6.45	6.4	0.03	0.16	T	T	1.04	0.8768	0.9934	0.6308	0.9316	T				chr1	+	Coding	7429003	7430331
TC01000099.hg.1	12.97	13.09	0.14	0.07	T	T	-1.09	0.4896	0.9302	0.4911	0.8654	T	NM_004781; ENST00000054666; ENST00000470357; BC003570; BC005941; BC007050; OTTHUMT00000003625; OTTHUMT00000003626; OTTHUMT00000099330; uc001aol.3	VAMP3	vesicle associated membrane protein 3	chr1	+	Coding	7831329	7841492	9341
TC01000100.hg.1	8.71	8.66	0.09	0.08	T	T	1.03	0.7204	0.9767	0.0074	0.0785	T	NM_016831; ENST00000361923; ENST00000377532; ENST00000377541; ENST00000463106; AK307760; AK308303; BC026102; BC144137; BC146781; OTTHUMT00000003606; OTTHUMT00000003607; OTTHUMT00000003608; OTTHUMT00000003609; OTTHUMT00000097956; OTTHUMT00000097957; uc001aon.3; uc001aoo.3; uc009vmg.1; uc009vmh.1; uc010nzw.2	PER3	period circadian clock 3	chr1	+	Coding	7844380	7905237	8863
TC01000101.hg.1	10.84	10.88	0.06	0.02	T	T	-1.03	0.6641	0.9695	0.7565	0.9770	T	NM_001123377; NM_007262; ENST00000338639; ENST00000377488; ENST00000377491; ENST00000465354; ENST00000493678; AK130886; BC008188; OTTHUMT00000003577; OTTHUMT00000003578; OTTHUMT00000003579; OTTHUMT00000003580; OTTHUMT00000003581; OTTHUMT00000003582; OTTHUMT00000003583; OTTHUMT00000003584; OTTHUMT00000003585; OTTHUMT00000003586; uc001aou.4; uc001aov.4; uc001aox.4	PARK7	parkinson protein 7	chr1	+	Coding	8014351	8045565	11315
TC01000102.hg.1	5.66	5.57	0.19	0.12	T	T	1.06	0.9093	0.9966	0.9272	1.0000	T				chr1	+	Coding	8086798	8182762
TC01000103.hg.1	5.01	4.61	0.17	0.17	T	T	1.31	0.0326	0.3509	0.0124	0.1150	T	ENST00000452982	LOC102724539	uncharacterized LOC102724539	chr1	+	Coding	8268732	8275270	102724539
TC01000104.hg.1	5.1	5.14	0.02	0.02	T	T	-1.02	0.6779	0.9712	0.3327	0.7567	T	NM_001080397; ENST00000289877; ENST00000471889; ENST00000481265; AF118274; OTTHUMT00000001245; OTTHUMT00000004896; OTTHUMT00000004899; uc001apb.3; uc001apc.3	SLC45A1	solute carrier family 45, member 1	chr1	+	Coding	8377886	8404227	50651
TC01000105.hg.1	4.62	4.37	0.21	0.33	T	T	1.2	0.0926	0.5829	0.6466	0.9382	T				chr1	+	Coding	8388127	8388239
TC01000106.hg.1	4.19	4.23	0.03	0.06	T	T	-1.03	0.8154	0.9864	0.0016	0.0242	T				chr1	+	Coding	8484705	8494898
TC01000107.hg.1	5.02	4.87	0.04	0.18	T	T	1.11	0.3960	0.8943	0.6920	0.9548	T				chr1	+	Coding	8865919	8867110
TC01000108.hg.1	5.41	5.43	0.08	0.08	T	T	-1.01	0.8034	0.9862	0.9640	1.0000	T	NR_038351; ENST00000442636; uc021oft.1	ENO1-AS1	ENO1 antisense RNA 1	chr1	+	Coding	8938894	8939953	100505975
TC01000109.hg.1	13.16	13.41	0.24	0.12	T	T	-1.19	0.3561	0.8769	0.4520	0.8424	T	ENST00000437767	HMGN2P17	high mobility group nucleosomal binding domain 2 pseudogene 17	chr1	+	Coding	8953568	8953840
TC01000110.hg.1	4.22	4.14	0.06	0.07	T	T	1.06	0.5339	0.9418	0.8740	1.0000	T	NM_001215; ENST00000377436; ENST00000377442; ENST00000377443; ENST00000476083; AB103091; BC034350; OTTHUMT00000004911; OTTHUMT00000004912; OTTHUMT00000004913	CA6	carbonic anhydrase VI	chr1	+	Coding	9005922	9035151	765
TC01000111.hg.1	5	5.09	0.29	0.17	T	T	-1.07	0.8920	0.9939	0.9340	1.0000	T				chr1	+	Coding	9142755	9142938
TC01000112.hg.1	5.42	5.45	0.12	0.14	T	T	-1.02	0.8644	0.9923	0.7624	0.9787	T				chr1	+	Coding	9242271	9243855
TC01000113.hg.1	9.3	10.03	0.16	0.13	T	T	-1.67	4.24E-07	5.74E-05	1.15E-07	8.07E-06	T	NM_004285; ENST00000377403; ENST00000495451; BC081559; OTTHUMT00000004928; OTTHUMT00000004929; uc001apt.3	H6PD	hexose-6-phosphate dehydrogenase (glucose 1-dehydrogenase)	chr1	+	Coding	9294834	9331396	9563
TC01000114.hg.1	5.13	5.03	0.34	0.43	T	T	1.07	0.1306	0.6615	0.1475	0.5356	T				chr1	+	Coding	9338450	9338592
TC01000115.hg.1	8.03	7.29	0.08	0.05	T	T	1.67	1.02E-06	0.0001	9.21E-09	9.45E-07	T	NM_025106; ENST00000328089; ENST00000357898; ENST00000377399; AF403026; BC015711; OTTHUMT00000003727; OTTHUMT00000003728; OTTHUMT00000303969; OTTHUMT00000303970; uc001apv.3; uc010oae.2	SPSB1	splA/ryanodine receptor domain and SOCS box containing 1	chr1	+	Coding	9352939	9429591	80176
TC01000116.hg.1	9.44	9.57	0.1	0.06	T	T	-1.1	0.1566	0.7026	0.0862	0.4030	T	NM_032315; ENST00000302692; BC004991; BC073135; OTTHUMT00000003851; uc001apw.3	SLC25A33	solute carrier family 25 (pyrimidine nucleotide carrier), member 33	chr1	+	Coding	9599528	9642833	84275
TC01000117.hg.1	6.26	6.16	0.1	0.02	T	T	1.07	0.1690	0.7186	0.0530	0.3042	T	NM_001010866; NM_001130924; ENST00000340305; ENST00000340381; ENST00000510900; BC121187; BC137291; BX648377; OTTHUMT00000127671; OTTHUMT00000127672; OTTHUMT00000127673; OTTHUMT00000367639; OTTHUMT00000367640; uc001apy.3; uc021ofy.1; uc021ofz.1	TMEM201	transmembrane protein 201	chr1	+	Coding	9648932	9674935	199953
TC01000118.hg.1	8.55	7.58	0.13	0.07	T	T	1.96	9.75E-12	8.90E-09	2.56E-13	2.22E-10	T	NM_005026; ENST00000361110; ENST00000377346; ENST00000536656; ENST00000543390; BC030263; BC132919; BC144264; BC150297; JN190435; OTTHUMT00000004235; OTTHUMT00000004237; OTTHUMT00000004238; OTTHUMT00000099298; OTTHUMT00000099299; U57843; uc001aqa.2; uc001aqb.4; uc001aqe.4; uc010oaf.2; uc021ogb.1	PIK3CD	phosphatidylinositol-4,5-bisphosphate 3-kinase, catalytic subunit delta	chr1	+	Coding	9711790	9789172	5293
TC01000119.hg.1	8.27	8.47	0.17	0.24	T	T	-1.15	0.1276	0.6566	0.0061	0.0677	T				chr1	+	Coding	9908376	9910212
TC01000120.hg.1	4.2	4.28	0.21	0.12	T	T	-1.06	0.4705	0.9261	0.6142	0.9246	T				chr1	+	Coding	9961518	9962174
TC01000121.hg.1	4.58	4.6	0.16	0.23	T	T	-1.01	0.9173	0.9968	0.9262	1.0000	T				chr1	+	Coding	10002981	10010032
TC01000122.hg.1	8.5	8.41	0.04	0.03	T	T	1.07	0.1550	0.7008	0.0072	0.0765	T	NM_022787; ENST00000377205; ENST00000403197; ENST00000492735; BC014943; OTTHUMT00000005029; OTTHUMT00000005030; OTTHUMT00000005031; OTTHUMT00000005032; OTTHUMT00000092155; uc001aqp.3	NMNAT1	nicotinamide nucleotide adenylyltransferase 1	chr1	+	Coding	10003486	10045559	64802
TC01000123.hg.1	9.11	9.21	0.1	0.17	T	T	-1.07	0.6502	0.9667	0.3042	0.7313	T				chr1	+	Coding	10007376	10007694
TC01000124.hg.1	5.51	5.48	0.05	0.1	T	T	1.02	0.7756	0.9833	0.4345	0.8308	T	NM_052960; ENST00000294435; ENST00000315901; BC033883; BC063013; OTTHUMT00000005027; OTTHUMT00000005028; uc001aqq.3; uc009vms.3	RBP7	retinol binding protein 7, cellular	chr1	+	Coding	10057255	10076078	116362
TC01000125.hg.1	11.46	10.7	0.05	0.06	T	T	1.69	9.04E-11	5.40E-08	1.26E-10	2.77E-08	T	NM_001105562; NM_006048; ENST00000253251; ENST00000343090; ENST00000377153; ENST00000466379; AF091093; BC093696; BC143458; BC143460; JF289274; OTTHUMT00000005016; OTTHUMT00000005017; OTTHUMT00000005018; OTTHUMT00000005019; OTTHUMT00000005020; OTTHUMT00000005022; OTTHUMT00000005023; OTTHUMT00000005024; OTTHUMT00000005025; OTTHUMT00000005026; uc001aqr.4; uc001aqs.4; uc001aqu.3; uc010oai.2; uc010oaj…	UBE4B	ubiquitination factor E4B	chr1	+	Coding	10092890	10241297	10277
TC01000126.hg.1	5.15	4.81	0.07	0.2	T	T	1.26	0.3799	0.8876	0.5404	0.8926	T				chr1	+	Coding	10223326	10223432
TC01000127.hg.1	10.78	10.85	0.14	0.07	T	T	-1.05	0.4333	0.9103	0.0720	0.3655	T	NM_015074; NM_183416; ENST00000263934; ENST00000377081; ENST00000377083; ENST00000377086; ENST00000377093; ENST00000483340; AB011163; AB088210; AB088211; AB088212; AB088213; AK308121; BC115395; OTTHUMT00000005102; OTTHUMT00000005103; OTTHUMT00000005104; OTTHUMT00000005105; OTTHUMT00000005106; OTTHUMT00000005107; OTTHUMT00000005108; OTTHUMT00000005109; OTTHUMT00000005110; OTTHUMT00000005111; uc001…	KIF1B	kinesin family member 1B	chr1	+	Coding	10270764	10441661	23095
TC01000128.hg.1	14.75	14.49	0.05	0.14	T	T	1.2	0.5471	0.9455	0.9650	1.0000	T				chr1	+	Coding	10359024	10359130
TC01000129.hg.1	13.68	13.85	0.02	0.06	T	T	-1.12	0.2681	0.8230	0.1504	0.5408	T	NM_002631; ENST00000270776; ENST00000491493; AK304423; BC000368; OTTHUMT00000005398; OTTHUMT00000005399; OTTHUMT00000005401; OTTHUMT00000005402; OTTHUMT00000005403; OTTHUMT00000005404; OTTHUMT00000005405; OTTHUMT00000005406; OTTHUMT00000083939; OTTHUMT00000083940; uc001arc.3; uc010oak.2	PGD	phosphogluconate dehydrogenase	chr1	+	Coding	10458649	10480233	5226
TC01000130.hg.1	6.8	6.65	0.02	0.04	T	T	1.1	0.2666	0.8212	0.7795	0.9826	T	NM_001243768; NM_001302; NM_198544; NM_199006; NM_199294; NR_036462; NR_037187; ENST00000309048; ENST00000377049; ENST00000400900; ENST00000465026; ENST00000470413; ENST00000477755; BC029430; BC119724; OTTHUMT00000005410; OTTHUMT00000130794; OTTHUMT00000130797; OTTHUMT00000130799; OTTHUMT00000130800; OTTHUMT00000130801; OTTHUMT00000130802; OTTHUMT00000368904; uc001are.3; uc001arf.3; uc021ogd.1; u…	APITD1-CORT; CORT; APITD1	APITD1-CORT readthrough; cortistatin; apoptosis-inducing, TAF9-like domain 1	chr1	+	Coding	10490159	10512210	100526739; 1325; 378708
TC01000131.hg.1	8.01	7.91	0.02	0.05	T	T	1.07	0.4915	0.9306	0.7261	0.9660	T				chr1	+	Coding	10518612	10519395
TC01000132.hg.1	6.3	6.4	0.08	0.03	T	T	-1.07	0.0944	0.5877	0.5799	0.9111	T	NM_004565; ENST00000356607; ENST00000472851; AK293684; AK298136; AK307416; AK307462; AK310726; BC006327; BC017848; BC054017; OTTHUMT00000005414; OTTHUMT00000005415; OTTHUMT00000005416; OTTHUMT00000005417; uc001arl.3; uc001arm.1; uc001arn.3; uc009vmu.1; uc009vmv.3; uc009vmw.3; uc010oam.2; uc010oan.2	PEX14	peroxisomal biogenesis factor 14	chr1	+	Coding	10532345	10690815	5195
TC01000133.hg.1	3.97	4.05	0.06	0.12	T	T	-1.06	0.4612	0.9219	0.8478	0.9972	T				chr1	+	Coding	10744634	10744736
TC01000134.hg.1	11.65	11.57	0.02	0.07	T	T	1.05	0.6067	0.9571	0.9880	1.0000	T	NM_007375; ENST00000240185; ENST00000315091; ENST00000439080; ENST00000472476; AK295920; BC071657; BC095435; OTTHUMT00000006063; OTTHUMT00000006064; OTTHUMT00000006065; OTTHUMT00000006066; OTTHUMT00000006067; OTTHUMT00000006068; OTTHUMT00000006069; OTTHUMT00000006070; OTTHUMT00000006071; uc001art.3; uc010oap.2	TARDBP	TAR DNA binding protein	chr1	+	Coding	11072414	11085796	23435
TC01000135.hg.1	5.2	5.12	0.17	0.2	T	T	1.05	0.4214	0.9064	0.8090	0.9901	T				chr1	+	Coding	11128528	11133154
TC01000136.hg.1	4.6	4.59	0.14	0.01	T	T	1.01	0.7660	0.9822	0.9161	1.0000	T	ENST00000435388; ENST00000447600	LOC105376736	uncharacterized LOC105376736	chr1	+	Coding	11159732	11162157	105376736
TC01000137.hg.1	3.73	3.75	0.19	0.04	T	T	-1.02	0.6528	0.9671	0.2594	0.6873	T	ENST00000420480; ENST00000445982	MTOR-AS1	MTOR antisense RNA 1	chr1	+	Coding	11203955	11209594	100873935
TC01000138.hg.1	5.36	5.07	0.24	0.25	T	T	1.22	0.4884	0.9300	0.8480	0.9972	T				chr1	+	Coding	11212407	11212509
TC01000139.hg.1	4.93	4.89	0.09	0.08	T	T	1.03	0.9863	0.9992	0.0022	0.0311	T	NM_021146; ENST00000376819; ENST00000476934; BC001881; OTTHUMT00000005564; OTTHUMT00000099300	ANGPTL7	angiopoietin like 7	chr1	+	Coding	11249398	11256038	10218
TC01000140.hg.1	3.84	3.78	0.1	0.02	T	T	1.04	0.3750	0.8850	0.2534	0.6815	T				chr1	+	Coding	11286311	11286417
TC01000141.hg.1	8.45	8.42	0.1	0.1	T	T	1.02	0.7899	0.9855	0.0026	0.0346	T	NM_013319; ENST00000376804; ENST00000376810; ENST00000483738; BC004468; OTTHUMT00000005773; OTTHUMT00000005774; OTTHUMT00000005775; OTTHUMT00000005776; uc001asg.3	UBIAD1	UbiA prenyltransferase domain containing 1	chr1	+	Coding	11333255	11356106	29914
TC01000142.hg.1	4.44	4.41	0.02	0	T	T	1.02	0.6564	0.9687	0.6846	0.9519	T	NM_020780; ENST00000294484; ENST00000304391; ENST00000423056; AK311332; AL117236; OTTHUMT00000005770; OTTHUMT00000005771; OTTHUMT00000005772; uc001ash.4; uc001asi.1; uc009vmz.1	PTCHD2	patched domain containing 2	chr1	+	Coding	11539223	11597641	57540
TC01000143.hg.1	5.25	5.42	0.09	0.08	T	T	-1.12	0.3699	0.8831	0.8147	0.9909	T	ENST00000453135	LOC101929181	uncharacterized LOC101929181	chr1	+	Coding	11669588	11673412	101929181
TC01000144.hg.1	6.66	6.81	0.05	0.04	T	T	-1.11	0.1803	0.7353	0.1401	0.5210	T	NM_001014765; NM_033182; NM_183412; NM_183413; ENST00000251546; ENST00000251547; ENST00000376760; ENST00000376762; ENST00000376768; ENST00000376770; ENST00000475435; AK293721; AK294053; AK296025; BC007832; OTTHUMT00000005761; OTTHUMT00000005762; OTTHUMT00000005763; OTTHUMT00000006296; OTTHUMT00000006297; OTTHUMT00000092163; OTTHUMT00000092164; OTTHUMT00000092168; uc001ask.3; uc001asl.3; uc001asm.…	FBXO44	F-box protein 44	chr1	+	Coding	11714432	11723384	93611
TC01000145.hg.1	5.83	5.97	0.13	0.05	T	T	-1.11	0.1758	0.7288	0.7200	0.9636	T	NM_018438; ENST00000376753; ENST00000474239; BC020880; OTTHUMT00000006332; OTTHUMT00000006333; OTTHUMT00000006334; uc001aso.3	FBXO6	F-box protein 6	chr1	+	Coding	11724150	11734411	26270
TC01000146.hg.1	11.19	9.78	0.25	0.08	T	T	2.66	0.0037	0.0871	2.78E-07	1.74E-05	T	NM_198545; ENST00000294485; BC111064; OTTHUMT00000006325; uc001asr.1	DRAXIN	dorsal inhibitory axon guidance protein	chr1	+	Coding	11751779	11785914	374946
TC01000147.hg.1	6.88	6.31	0.11	0.05	T	T	1.48	0.0025	0.0654	0.0090	0.0906	T	NM_001040194; NM_001040195; NM_001040196; NM_001040197; NM_020350; ENST00000314340; ENST00000376627; ENST00000376629; ENST00000376637; ENST00000400895; ENST00000452018; ENST00000491346; ENST00000510878; BC017328; OTTHUMT00000006335; OTTHUMT00000006336; OTTHUMT00000006337; OTTHUMT00000006338; OTTHUMT00000006339; OTTHUMT00000006340; OTTHUMT00000006341; OTTHUMT00000006342; OTTHUMT00000006343; OTTHUM…	AGTRAP	angiotensin II receptor-associated protein	chr1	+	Coding	11796141	11814859	57085
TC01000148.hg.1	5.13	5.16	0.02	0.04	T	T	-1.02	0.5699	0.9499	0.9671	1.0000	T	AL834308; BC031692; BC128092; OTTHUMT00000006326; OTTHUMT00000006327; OTTHUMT00000006328; OTTHUMT00000006329; OTTHUMT00000006330; OTTHUMT00000006331; uc001asy.1; uc001asz.3; uc001ata.3	C1orf167	chromosome 1 open reading frame 167	chr1	+	Coding	11821844	11849642	284498
TC01000149.hg.1	8.39	8.72	0.2	0.12	T	T	-1.26	0.1066	0.6156	0.1358	0.5134	T	NM_001286; NM_021735; NM_021736; NM_021737; NR_037806; ENST00000312413; ENST00000346436; ENST00000376490; ENST00000376491; ENST00000376492; ENST00000376496; ENST00000376497; ENST00000494028; AK294764; AK307098; BC117420; BC143844; FJ706072; FJ706073; FJ706074; FJ706075; FJ706076; FJ706077; OTTHUMT00000006639; OTTHUMT00000006640; OTTHUMT00000006641; OTTHUMT00000006642; OTTHUMT00000006643; OTTHUMT0…	CLCN6; NPPA-AS1	chloride channel, voltage-sensitive 6; NPPA antisense RNA 1	chr1	+	Coding	11866207	11908136	1185; 100379251
TC01000150.hg.1	12.25	11.78	0.19	0.23	T	T	1.39	0.5970	0.9547	0.8180	0.9917	T	ENST00000362477	RNU5E-1	RNA, U5E small nuclear 1	chr1	+	Coding	11968209	11968328	26829
TC01000151.hg.1	13.31	13.16	0.08	0.04	T	T	1.11	0.3762	0.8857	0.2516	0.6793	T	NM_000302; ENST00000196061; ENST00000358133; ENST00000481933; AK299150; BC016657; OTTHUMT00000006865; OTTHUMT00000006866; OTTHUMT00000006867; OTTHUMT00000006868; OTTHUMT00000006869; OTTHUMT00000006870; OTTHUMT00000006871; OTTHUMT00000006873; OTTHUMT00000092167; uc001atm.3; uc010obb.2	PLOD1	procollagen-lysine, 2-oxoglutarate 5-dioxygenase 1	chr1	+	Coding	11994262	12035599	5351
TC01000152.hg.1	10.81	10.84	0.15	0.1	T	T	-1.02	0.4306	0.9093	0.2404	0.6676	T	NM_001127660; NM_014874; ENST00000235329; ENST00000444836; ENST00000497302; BC017061; OTTHUMT00000006859; OTTHUMT00000006861; OTTHUMT00000006862; OTTHUMT00000006863; OTTHUMT00000006864; uc001atn.4; uc009vni.3	MFN2	mitofusin 2	chr1	+	Coding	12040238	12073572	9927
TC01000153.hg.1	6.05	5.99	0.04	0.1	T	T	1.04	0.8827	0.9935	0.7796	0.9826	T	NM_021933; ENST00000235332; ENST00000466860; BC008068; OTTHUMT00000006941; OTTHUMT00000006942; OTTHUMT00000006943; OTTHUMT00000006944; OTTHUMT00000006945; OTTHUMT00000006946; OTTHUMT00000006947; uc001ato.2	MIIP	migration and invasion inhibitory protein	chr1	+	Coding	12079299	12092106	60672
TC01000154.hg.1	5.03	4.96	0.07	0.08	T	T	1.05	0.2990	0.8439	0.7370	0.9699	T	NM_001243; NM_152942; ENST00000263932; ENST00000413146; ENST00000417814; ENST00000479933; BC073839; BC136400; BC171762; uc001atq.3; uc001atr.3; uc001ats.3; uc010obc.2	TNFRSF8	tumor necrosis factor receptor superfamily, member 8	chr1	+	Coding	12123434	12204264	943
TC01000155.hg.1	6.26	7.76	0.03	0.19	T	T	-2.84	4.03E-12	4.39E-09	1.01E-10	2.31E-08	T	NM_001066; NR_039775; ENST00000376259; ENST00000492361; ENST00000536782; AY148473; BC042167; BC052977; OTTHUMT00000005133; OTTHUMT00000005134; OTTHUMT00000005135; uc001att.3; uc001atu.3; uc009vnk.3; uc021ogi.1	TNFRSF1B; MIR4632	tumor necrosis factor receptor superfamily, member 1B; microRNA 4632	chr1	+	Coding	12227060	12269285	7133; 100616438
TC01000156.hg.1	8.81	8.78	0.13	0.14	T	T	1.02	0.3436	0.8697	7.17E-05	0.0018	T	NM_015378; NM_018156; ENST00000543710; ENST00000543766; AB007922; AK001481; AK095438; AK295882; BC025329; OTTHUMT00000036897; OTTHUMT00000036898; OTTHUMT00000036899; OTTHUMT00000036900; OTTHUMT00000036901; OTTHUMT00000036902; OTTHUMT00000036903; OTTHUMT00000036904; OTTHUMT00000036905; OTTHUMT00000036906; OTTHUMT00000036907; OTTHUMT00000036908; OTTHUMT00000036909; OTTHUMT00000354898; uc001atv.3; u…	VPS13D	vacuolar protein sorting 13 homolog D (S. cerevisiae)	chr1	+	Coding	12290113	12572099	55187
TC01000157.hg.1	8.6	8.41	0.09	0.22	T	T	1.14	0.6485	0.9666	0.9253	1.0000	T	NR_003022; NR_003025; ENST00000459326; uc001atz.1	SNORA59B; SNORA59A	small nucleolar RNA, H/ACA box 59B; small nucleolar RNA, H/ACA box 59A	chr1	+	Coding	12567300	12567451	677882; 677885
TC01000158.hg.1	3.63	3.53	0.16	0.07	T	T	1.07	0.0528	0.4496	0.5158	0.8782	T				chr1	+	Coding	12587766	12588462
TC01000159.hg.1	3.33	3.38	0.07	0.16	T	T	-1.04	0.4904	0.9304	0.3568	0.7773	T	NM_001013630; ENST00000376221; OTTHUMT00000005328; uc001auf.3	AADACL4	arylacetamide deacetylase-like 4	chr1	+	Coding	12704566	12727097	343066
TC01000160.hg.1	3.44	3.36	0.15	0.02	T	T	1.06	0.6764	0.9712	0.7364	0.9695	T	NM_001103169; NM_001103170; ENST00000359318; OTTHUMT00000005323; OTTHUMT00000005324; uc001aug.1; uc009vnn.1	AADACL3	arylacetamide deacetylase-like 3	chr1	+	Coding	12776118	12788726	126767
TC01000161.hg.1	6.32	6.18	0.06	0.26	T	T	1.1	0.1375	0.6722	0.2720	0.7008	T				chr1	+	Coding	12799693	12799796
TC01000162.hg.1	4.24	4.26	0.07	0.04	T	T	-1.01	0.9980	0.9999	0.9998	1.0000	T	NM_152290; ENST00000376210; ENST00000474179; AK298760; BC029894; OTTHUMT00000005325; OTTHUMT00000005326; OTTHUMT00000005327; uc001auh.3; uc010obe.1	C1orf158	chromosome 1 open reading frame 158	chr1	+	Coding	12806163	12823847	93190
TC01000163.hg.1	4.94	5.03	0.09	0.08	T	T	-1.07	0.9926	0.9994	0.0835	0.3957	T	NM_001080830; ENST00000357726; OTTHUMT00000005457; uc001aui.3	PRAMEF12	PRAME family member 12	chr1	+	Coding	12834984	12838049	390999
TC01000164.hg.1	3.4	3.36	0.1	0.01	T	T	1.03	0.2355	0.7957	0.3911	0.8016	T	NM_023013; ENST00000332296; ENST00000400814; BC144199; OTTHUMT00000005458; OTTHUMT00000005459; uc001auj.2	PRAMEF1; PRAMEF13	PRAME family member 1; PRAME family member 13	chr1	+	Coding	12851546	12856777	65121; 400736
TC01000165.hg.1	3.41	3.44	0.08	0.15	T	T	-1.02	0.9818	0.9992	0.6051	0.9208	T	NM_023014; ENST00000240189; BC075008; OTTHUMT00000005517; uc001aum.1	PRAMEF2	PRAME family member 2	chr1	+	Coding	12916941	12921764	65122
TC01000166.hg.1	3.55	3.47	0.14	0.02	T	T	1.06	0.2358	0.7959	0.2372	0.6642	T	NM_001012276; NM_001012277; BC140755; BC144565; OTTHUMT00000005513; uc001aup.3	PRAMEF8; PRAMEF7	PRAME family member 8; PRAME family member 7	chr1	+	Coding	12976450	12980569	391002; 441871
TC01000167.hg.1	5.18	4.8	0.26	0.19	T	T	1.3	0.2383	0.7975	0.8088	0.9901	T				chr1	+	Coding	12982374	12982480
TC01000168.hg.1	4.32	4.3	0.02	0.1	T	T	1.01	0.4663	0.9244	0.9523	1.0000	T	NM_001100631; uc009vnq.1	PRAMEF22	PRAME family member 22	chr1	+	Coding	13035543	13038381	653606
TC01000169.hg.1	4.33	4.22	0.16	0.36	T	T	1.08	0.7904	0.9855	0.9179	1.0000	T				chr1	+	Coding	13146777	13147256
TC01000170.hg.1	4.4	4.07	0.14	0.12	T	T	1.26	0.0726	0.5267	0.3050	0.7320	T	NM_001010889; NM_001013407; BC101342; BC101344; BC130274; uc001auu.1	PRAMEF6; PRAMEF5	PRAME family member 6; PRAME family member 5	chr1	+	Coding	13359819	13369057	440561; 343068
TC01000171.hg.1	3.98	3.88	0.09	0.13	T	T	1.07	0.0906	0.5779	0.1318	0.5062	T	NM_001010890; NM_001098376; ENST00000376152; BC101343; BC137391; OTTHUMT00000022041; uc001auw.1	PRAMEF9; PRAMEF15	PRAME family member 9; PRAME family member 15	chr1	+	Coding	13421176	13428191	343070; 653619
TC01000172.hg.1	3.85	3.85	0.24	0.1	T	T	1	0.4336	0.9105	0.6840	0.9518	T				chr1	+	Coding	13429634	13430107
TC01000173.hg.1	4.45	4.25	0.22	0.02	T	T	1.15	0.1800	0.7352	0.8315	0.9941	T	NM_001045480; BC144662; uc001aux.3	PRAMEF16; PRAMEF17	PRAME family member 16; PRAME family member 17	chr1	+	Coding	13495254	13498260	654348; 391004
TC01000174.hg.1	4.35	4.18	0.07	0.05	T	T	1.12	0.0241	0.2950	0.0516	0.2993	T	NM_001099852; uc009vnv.1	PRAMEF20	PRAME family member 20	chr1	+	Coding	13516066	13526943	645425
TC01000175.hg.1	3.65	3.57	0.19	0.05	T	T	1.05	0.0857	0.5647	0.3822	0.7953	T	BC112208; BC112210; uc001auz.4	PRAMEF10	PRAME family member 10	chr1	+	Coding	13629938	13635299	343071
TC01000176.hg.1	4.08	4.02	0.13	0.16	T	T	1.04	0.0870	0.5685	0.1099	0.4602	T	NM_001010890; NM_001098376; BC101343; BC137391; uc001ava.1	PRAMEF9; PRAMEF15	PRAME family member 9; PRAME family member 15	chr1	+	Coding	13641973	13648988	343070; 653619
TC01000177.hg.1	3.85	3.86	0.31	0.08	T	T	-1	0.2988	0.8437	0.5735	0.9083	T				chr1	+	Coding	13650431	13650910
TC01000178.hg.1	4.44	4.26	0.2	0.13	T	T	1.13	0.1615	0.7078	0.7122	0.9611	T	NM_001099851; ENST00000376098; BC144662; OTTHUMT00000021780; uc009vnz.1	PRAMEF17; PRAMEF16	PRAME family member 17; PRAME family member 16	chr1	+	Coding	13716088	13719089	391004; 654348
TC01000179.hg.1	4.31	4.16	0.09	0.02	T	T	1.11	0.0318	0.3462	0.0536	0.3065	T	NM_001099852; ENST00000316412; OTTHUMT00000021782; uc009voa.1	PRAMEF20	PRAME family member 20	chr1	+	Coding	13736907	13747803	645425
TC01000180.hg.1	4.17	4.31	0.11	0.13	T	T	-1.1	0.2178	0.7776	0.1028	0.4445	T				chr1	+	Coding	13839715	13842765
TC01000181.hg.1	12.16	11.54	0.03	0	T	T	1.54	0.0002	0.0100	6.86E-09	7.40E-07	T	NM_001006624; NM_001006625; NM_006474; NM_198389; ENST00000294489; ENST00000376057; ENST00000376061; ENST00000475043; ENST00000487038; ENST00000509009; ENST00000513143; AK307705; AK307706; BC014668; OTTHUMT00000021783; OTTHUMT00000021784; OTTHUMT00000021785; OTTHUMT00000021786; OTTHUMT00000021787; OTTHUMT00000367733; OTTHUMT00000367734; OTTHUMT00000367735; OTTHUMT00000367736; OTTHUMT00000367737; …	PDPN	podoplanin	chr1	+	Coding	13909960	13944452	10630
TC01000182.hg.1	6.45	6.31	0.05	0.04	T	T	1.1	0.0078	0.1446	0.1990	0.6159	T	NM_001007257; NM_001135610; NM_012231; NM_015866; ENST00000235372; ENST00000311066; ENST00000343137; ENST00000376048; ENST00000413440; ENST00000487453; ENST00000491815; ENST00000502727; ENST00000503842; ENST00000505823; AK124197; AK293725; AK307377; BC140012; BX647310; OTTHUMT00000021792; OTTHUMT00000021939; OTTHUMT00000021940; OTTHUMT00000021941; OTTHUMT00000021944; OTTHUMT00000021945; OTTHUMT00…	PRDM2	PR domain containing 2, with ZNF domain	chr1	+	Coding	14026693	14151574	7799
TC01000183.hg.1	3.97	3.9	0.13	0.11	T	T	1.05	0.6205	0.9599	0.1459	0.5325	T				chr1	+	Coding	14219052	14507087
TC01000184.hg.1	5.58	5.68	0.06	0.16	T	T	-1.07	0.9117	0.9966	0.2571	0.6850	T	NM_001017999; NM_001018000; NM_001018001; NM_015209; NM_201628; ENST00000361144; ENST00000376030; ENST00000400797; ENST00000400798; ENST00000503743; AB015329; BC035501; BX648256; OTTHUMT00000005690; OTTHUMT00000005691; OTTHUMT00000005692; OTTHUMT00000005694; OTTHUMT00000367920; OTTHUMT00000367921; uc001avm.4; uc001avo.2; uc001avp.2; uc001avq.2; uc001avr.2; uc009vog.1	KAZN	kazrin, periplakin interacting protein	chr1	+	Coding	14925200	15444544	23254
TC01000185.hg.1	6.04	6.03	0.06	0.16	T	T	1.01	0.4283	0.9091	0.0004	0.0073	T	NM_001136216; NM_001136217; NM_001136218; NM_018022; ENST00000376008; ENST00000376014; ENST00000400796; ENST00000428417; ENST00000434578; BC000202; BC000593; BC005177; OTTHUMT00000005698; OTTHUMT00000005699; OTTHUMT00000145238; OTTHUMT00000145239; uc001avw.4; uc001avx.3; uc001avy.3; uc001avz.3; uc010obk.2	TMEM51	transmembrane protein 51	chr1	+	Coding	15479028	15546974	55092
TC01000186.hg.1	4.44	4.47	0.05	0.02	T	T	-1.02	0.9159	0.9967	0.9980	1.0000	T	NM_052929; ENST00000358897; ENST00000375995; ENST00000375998; ENST00000471347; AB067524; AK057963; AK296920; BC015238; BC027293; OTTHUMT00000005862; OTTHUMT00000005863; OTTHUMT00000005864; OTTHUMT00000005865; OTTHUMT00000005866; OTTHUMT00000005867; OTTHUMT00000005870; OTTHUMT00000005871; OTTHUMT00000005872; OTTHUMT00000005873; OTTHUMT00000005874; OTTHUMT00000005875; OTTHUMT00000005876; OTTHUMT000…	FHAD1	forkhead-associated (FHA) phosphopeptide binding domain 1	chr1	+	Coding	15563065	15726779	114827
TC01000187.hg.1	10.62	10.87	0.12	0.08	T	T	-1.19	0.0870	0.5683	0.0032	0.0412	T	NM_024329; ENST00000375980; BC007233; BC014923; BC023611; BC068473; OTTHUMT00000006433; OTTHUMT00000006434; uc001awh.2	EFHD2	EF-hand domain family member D2	chr1	+	Coding	15736391	15756839	79180
TC01000188.hg.1	4.24	4.29	0.01	0.03	T	T	-1.03	0.6890	0.9724	0.3961	0.8048	T	NM_007272; ENST00000375943; ENST00000375949; ENST00000483406; BC015118; BC059779; OTTHUMT00000006435; OTTHUMT00000006436; OTTHUMT00000006437; uc001awi.1; uc001awj.1	CTRC	chymotrypsin C (caldecrin)	chr1	+	Coding	15764935	15775737	11330
TC01000190.hg.1	8.94	9.02	0.02	0.01	T	T	-1.06	0.2987	0.8435	0.5591	0.9014	T	NM_015291; ENST00000375838; ENST00000375847; ENST00000375849; ENST00000483270; AL137715; BC047363; CR749259; OTTHUMT00000006764; OTTHUMT00000006765; OTTHUMT00000006766; OTTHUMT00000006767; OTTHUMT00000006768; OTTHUMT00000006769; OTTHUMT00000006770; OTTHUMT00000006771; OTTHUMT00000006772; uc001aws.3; uc001awt.3; uc001awu.3	DNAJC16	DnaJ (Hsp40) homolog, subfamily C, member 16	chr1	+	Coding	15853308	15918874	23341
TC01000191.hg.1	3.67	3.72	0.09	0.06	T	T	-1.03	0.8715	0.9931	0.9345	1.0000	T				chr1	+	Coding	15868660	15868799
TC01000192.hg.1	10.81	10.96	0.16	0.19	T	T	-1.11	0.2064	0.7670	0.3059	0.7329	T	ENST00000420030	CHCHD2P6	coiled-coil-helix-coiled-coil-helix domain containing 2 pseudogene 6	chr1	+	Coding	15931077	15931538
TC01000193.hg.1	9.49	9.04	0.03	0.09	T	T	1.36	0.1039	0.6083	0.5446	0.8946	T	NM_006511; NM_032341; ENST00000345034; ENST00000480945; AK057374; BC006011; OTTHUMT00000006826; OTTHUMT00000006827; OTTHUMT00000006828; OTTHUMT00000006829; OTTHUMT00000145500; uc001aww.3; uc001awx.2; uc009voj.2; uc010obn.2	RSC1A1; DDI2	regulatory solute carrier protein, family 1, member 1; DNA-damage inducible 1 homolog 2	chr1	+	Coding	15943953	15995539	6248; 84301
TC01000194.hg.1	10.32	10.4	0.2	0.06	T	T	-1.06	0.4350	0.9111	0.0095	0.0946	T	NM_015164; ENST00000375793; ENST00000375799; ENST00000477849; OTTHUMT00000008463; OTTHUMT00000008464; OTTHUMT00000008465; OTTHUMT00000008466; uc010obo.2	PLEKHM2	pleckstrin homology domain containing, family M (with RUN domain) member 2	chr1	+	Coding	16010827	16061264	23207
TC01000195.hg.1	5.19	5.18	0.01	0.12	T	T	1.01	0.6975	0.9733	0.8767	1.0000	T	NM_207348; ENST00000294454; ENST00000489568; BC027998; OTTHUMT00000008467; OTTHUMT00000008468; OTTHUMT00000008469; uc001axb.1	SLC25A34	solute carrier family 25, member 34	chr1	+	Coding	16062809	16067891	284723
TC01000196.hg.1	4.42	4.42	0.1	0.04	T	T	-1	0.8672	0.9924	0.7329	0.9681	T	NM_001013641; ENST00000375782; ENST00000465575; BC127706; BC127707; BC137239; OTTHUMT00000008471; OTTHUMT00000008472	TMEM82	transmembrane protein 82	chr1	+	Coding	16068917	16074477	388595
TC01000197.hg.1	7.97	8.69	0.23	0.14	T	T	-1.65	0.0021	0.0567	0.0004	0.0075	T	NM_001024215; NM_001024216; NM_017556; ENST00000332305; ENST00000375766; ENST00000375771; ENST00000441801; ENST00000509138; AK027444; BC019895; OTTHUMT00000008510; OTTHUMT00000008511; OTTHUMT00000008512; OTTHUMT00000008513; OTTHUMT00000008567; OTTHUMT00000008568; OTTHUMT00000008569; OTTHUMT00000368039; OTTHUMT00000368040; OTTHUMT00000368041; OTTHUMT00000368042; OTTHUMT00000368043; OTTHUMT00000368…	FBLIM1	filamin binding LIM protein 1	chr1	+	Coding	16083102	16113089	54751
TC01000198.hg.1	11.04	10.75	0.07	0.11	T	T	1.22	8.51E-05	0.0047	0.0008	0.0129	T	NM_015001; ENST00000375759; ENST00000471538; OTTHUMT00000025993; OTTHUMT00000025994; OTTHUMT00000025995; OTTHUMT00000025996; OTTHUMT00000025997; uc001axk.1	SPEN	spen family transcriptional repressor	chr1	+	Coding	16174359	16266955	23013
TC01000199.hg.1	4.64	4.46	0.17	0.18	T	T	1.13	0.1987	0.7577	0.1161	0.4741	T				chr1	+	Coding	16237392	16237492
TC01000200.hg.1	3.74	3.46	0.17	0.12	T	T	1.22	0.3862	0.8899	0.9191	1.0000	T	NM_178840; ENST00000329454; BC017946; OTTHUMT00000026317; uc001axn.3	C1orf64	chromosome 1 open reading frame 64	chr1	+	Coding	16330731	16335302	149563
TC01000202.hg.1	4.62	4.78	0.02	0.28	T	T	-1.12	0.2931	0.8398	0.3303	0.7544	T				chr1	+	Coding	16481706	16483824
TC01000203.hg.1	4.86	4.77	0.3	0.22	T	T	1.07	0.5251	0.9408	0.2822	0.7102	T				chr1	+	Coding	16485761	16488378
TC01000204.hg.1	3.83	3.81	0.08	0.16	T	T	1.01	0.8097	0.9862	0.8864	1.0000	T				chr1	+	Coding	16524349	16524852
TC01000205.hg.1	11.84	11.82	0.06	0.05	T	T	1.01	0.9515	0.9989	0.7564	0.9769	T	NM_001114600; ENST00000401088; ENST00000401089; ENST00000471507; ENST00000472461; ENST00000492354; AK298576; AL832937; BC010631; BC023988; BC065538; OTTHUMT00000006283; OTTHUMT00000100296; OTTHUMT00000100297; OTTHUMT00000355658; OTTHUMT00000355659; OTTHUMT00000355660; OTTHUMT00000355661; OTTHUMT00000355662; OTTHUMT00000355663; OTTHUMT00000355664	SZRD1	SUZ RNA binding domain containing 1	chr1	+	Coding	16679070	16724640	26099
TC01000206.hg.1	9.17	9.29	0.07	0.03	T	T	-1.09	0.2623	0.8183	0.6796	0.9507	T	NM_001145277; NM_001145278; NM_018090; ENST00000337132; ENST00000443980; ENST00000457722; ENST00000486390; ENST00000492095; ENST00000504551; AK300764; BC017014; BC018914; OTTHUMT00000006680; OTTHUMT00000006681; OTTHUMT00000006682; OTTHUMT00000006683; OTTHUMT00000006684; OTTHUMT00000368119; OTTHUMT00000368120; OTTHUMT00000368121; OTTHUMT00000368122; OTTHUMT00000368123; OTTHUMT00000368124; OTTHUMT0…	NECAP2	NECAP endocytosis associated 2	chr1	+	Coding	16767167	16786584	55707
TC01000207.hg.1	5.46	5.27	0.16	0.2	T	T	1.14	0.1617	0.7079	0.1199	0.4816	T				chr1	+	Coding	16787443	16794976
TC01000208.hg.1	5.21	5.34	0.18	0.2	T	T	-1.1	0.2791	0.8307	0.0333	0.2263	T				chr1	+	Coding	16847189	16848303
TC01000209.hg.1	3.68	3.62	0.1	0.07	T	T	1.04	0.2119	0.7728	0.0694	0.3573	T	ENST00000357301	LOC100506533	putative uncharacterized protein FLJ35883-like	chr1	+	Coding	16862255	16864669	100506533
TC01000210.hg.1	5.77	5.85	0.02	0.38	T	T	-1.06	0.7503	0.9803	0.0796	0.3859	T	NR_037446; uc021ogu.1	MIR3675	microRNA 3675	chr1	+	Coding	16875409	16875482	100500876
TC01000211.hg.1	4.48	4.54	0.03	0.07	T	T	-1.05	0.6135	0.9583	0.0896	0.4123	T				chr1	+	Coding	16946910	16951432
TC01000212.hg.1	4.77	4.78	0.01	0.04	T	T	-1.01	0.6904	0.9724	0.7236	0.9653	T	NR_027504; AK125231; AK298417; AK298457; AK307907; AK311393; BC044862; uc001azk.2; uc001azm.4; uc009vow.2; uc010ocg.1; uc010och.2; uc010oci.1	MST1P2; MST1	macrophage stimulating 1 (hepatocyte growth factor-like) pseudogene 2; macrophage stimulating 1	chr1	+	Coding	16972069	16976915	11209; 4485
TC01000213.hg.1	3.73	3.64	0.11	0.09	T	T	1.07	0.4845	0.9291	0.4243	0.8242	T	ENST00000434336	FAM231C; FAM231A	family with sequence similarity 231, member C; family with sequence similarity 231, member A	chr1	+	Coding	16999498	17000007	729587; 729574
TC01000214.hg.1	5.77	5.85	0.02	0.38	T	T	-1.06	0.7503	0.9803	0.0796	0.3859	T	NR_037446; uc021ogy.1	MIR3675	microRNA 3675	chr1	+	Coding	17007750	17007823	100500876
TC01000215.hg.1	4.39	4.23	0.44	0.08	T	T	1.12	0.3665	0.8813	0.3884	0.7999	T				chr1	+	Coding	17052061	17052133
TC01000216.hg.1	11.06	11.13	0.65	0.2	T	T	-1.05	0.4316	0.9094	0.0462	0.2796	T				chr1	+	Coding	17053780	17053850
TC01000217.hg.1	5.95	5.89	0.02	0.06	T	T	1.04	0.1945	0.7528	0.7910	0.9848	T	NM_014675; ENST00000375541; AK026910; BC126912; DQ139275; OTTHUMT00000006249; OTTHUMT00000006250; OTTHUMT00000006578; OTTHUMT00000006579; OTTHUMT00000006580; OTTHUMT00000006581; OTTHUMT00000006584; OTTHUMT00000006586; OTTHUMT00000006587; OTTHUMT00000006588; OTTHUMT00000006589; OTTHUMT00000091164; uc001azt.2; uc001azu.2; uc001azv.2; uc009voy.1	CROCC	ciliary rootlet coiled-coil, rootletin	chr1	+	Coding	17066768	17299474	9696
TC01000218.hg.1	16.3	16.29	0.12	0.22	T	T	1.01	0.7738	0.9832	0.8755	1.0000	T	ENST00000384659	RNU1-4	RNA, U1 small nuclear 4	chr1	+	Coding	17067011	17067174	6060
TC01000219.hg.1	6.07	5.85	0.14	0.02	T	T	1.17	0.2171	0.7768	0.0284	0.2046	T				chr1	+	Coding	17181902	17185779
TC01000220.hg.1	9.46	9.82	0.37	0.4	T	T	-1.28	0.1871	0.7447	0.0161	0.1384	T				chr1	+	Coding	17186693	17186765
TC01000221.hg.1	12.61	12.94	0.33	0.15	T	T	-1.26	0.4733	0.9268	0.0413	0.2607	T				chr1	+	Coding	17188416	17188486
TC01000222.hg.1	4.71	4.76	0.09	0.18	T	T	-1.04	0.9598	0.9990	0.7451	0.9728	T				chr1	+	Coding	17197440	17200587
TC01000223.hg.1	6.17	6.43	0.15	0.18	T	T	-1.2	0.2347	0.7953	0.7662	0.9797	T				chr1	+	Coding	17201958	17202031
TC01000224.hg.1	10.11	10.32	0.4	0.18	T	T	-1.16	0.1637	0.7103	0.3646	0.7831	T				chr1	+	Coding	17216172	17216245
TC01000225.hg.1	16.3	16.29	0.12	0.22	T	T	1.01	0.7738	0.9832	0.8755	1.0000	T	ENST00000384278	RNU1-2	RNA, U1 small nuclear 2	chr1	+	Coding	17222475	17222638	26870
TC01000226.hg.1	11.63	11.81	0.11	0.24	T	T	-1.14	0.4199	0.9059	0.3989	0.8065	T				chr1	+	Coding	17222646	17222720
TC01000227.hg.1	4.9	4.95	0.08	0.16	T	T	-1.03	0.7005	0.9739	0.2364	0.6634	T				chr1	+	Coding	17305421	17331586
TC01000228.hg.1	5.82	5.33	0.22	0.27	T	T	1.4	0.3805	0.8876	0.5177	0.8794	T				chr1	+	Coding	17484692	17484779
TC01000229.hg.1	4.87	4.97	0.14	0.2	T	T	-1.07	0.6564	0.9687	0.2580	0.6859	T	ENST00000539219	LOC400743	uncharacterized LOC400743	chr1	+	Coding	17516278	17524112	400743
TC01000230.hg.1	4.24	4.15	0.13	0.09	T	T	1.06	0.5542	0.9467	0.9530	1.0000	T	NM_013358; ENST00000375471; ENST00000460293; AK293275; AK298538; AK298892; AK309106; BC130574; OTTHUMT00000006621; OTTHUMT00000006622; OTTHUMT00000006797; uc001bah.1; uc009vpb.1; uc010oco.1; uc010ocp.1; uc010ocq.1	PADI1	peptidyl arginine deiminase, type I	chr1	+	Coding	17531621	17572501	29943
TC01000231.hg.1	5.1	5.21	0.13	0.02	T	T	-1.08	0.1351	0.6698	0.1900	0.6022	T	NM_016233; ENST00000375460; BC041592; BC109091; BC109092; OTTHUMT00000006805; uc001bai.3	PADI3	peptidyl arginine deiminase, type III	chr1	+	Coding	17575593	17610728	51702
TC01000232.hg.1	4.78	4.97	0.08	0.06	T	T	-1.14	0.0089	0.1574	0.0049	0.0580	T	NM_012387; ENST00000375448; ENST00000375453; ENST00000487048; AK309637; BC025718; OTTHUMT00000006799; OTTHUMT00000006800; OTTHUMT00000006801; OTTHUMT00000006802; OTTHUMT00000006803; uc001baj.2; uc009vpc.2	PADI4	peptidyl arginine deiminase, type IV	chr1	+	Coding	17634690	17690499	23569
TC01000233.hg.1	4.26	4.22	0	0.07	T	T	1.03	0.9367	0.9984	0.8715	1.0000	T	NM_207421; uc001bak.1	PADI6	peptidyl arginine deiminase, type VI	chr1	+	Coding	17698691	17728195	353238
TC01000234.hg.1	6.4	6	0.07	0.19	T	T	1.32	0.0724	0.5260	0.2493	0.6771	T				chr1	+	Coding	17733256	17733878
TC01000235.hg.1	4.92	5.03	0.05	0.13	T	T	-1.08	0.3442	0.8697	0.0974	0.4315	T				chr1	+	Coding	17776259	17776359
TC01000236.hg.1	5.4	5.39	0.01	0.08	T	T	1.01	0.3985	0.8955	0.5220	0.8816	T	NM_001011722; NM_018125; ENST00000167825; ENST00000361221; ENST00000375408; ENST00000375415; ENST00000469726; AK001383; AK123471; AK126877; AK300174; AK300264; AK311076; BC117171; DQ139833; OTTHUMT00000007147; OTTHUMT00000007148; OTTHUMT00000007149; OTTHUMT00000007150; OTTHUMT00000007151; OTTHUMT00000007152; OTTHUMT00000007153; OTTHUMT00000007154; OTTHUMT00000007155; uc001ban.3; uc001bao.3; uc001…	ARHGEF10L	Rho guanine nucleotide exchange factor 10 like	chr1	+	Coding	17866330	18024370	55160
TC01000237.hg.1	4.85	4.88	0.09	0.12	T	T	-1.02	0.6750	0.9712	0.1303	0.5032	T				chr1	+	Coding	18044182	18076473
TC01000238.hg.1	4.09	3.96	0.11	0.07	T	T	1.1	0.6124	0.9582	0.2044	0.6224	T	NM_030812; ENST00000375406; BC028909; OTTHUMT00000007143; uc001bat.3	ACTL8	actin-like 8	chr1	+	Coding	18081808	18153558	81569
TC01000239.hg.1	4.86	4.78	0.05	0.03	T	T	1.06	0.2162	0.7763	0.7722	0.9807	T	NM_032880; ENST00000251296; ENST00000497331; AK123172; BC007618; OTTHUMT00000006924; OTTHUMT00000006925; OTTHUMT00000006926; OTTHUMT00000006927; uc001bau.2; uc001bav.2	IGSF21	immunoglobin superfamily, member 21	chr1	+	Coding	18434240	18704977	84966
TC01000240.hg.1	3.6	3.55	0.05	0.02	T	T	1.04	0.8502	0.9903	0.1527	0.5449	T				chr1	+	Coding	18701064	18702174
TC01000241.hg.1	4.38	4.29	0.16	0.05	T	T	1.06	0.4177	0.9048	0.6586	0.9423	T				chr1	+	Coding	18712323	18715008
TC01000242.hg.1	4.48	4.7	0.1	0.15	T	T	-1.16	0.0056	0.1144	0.0825	0.3931	T	NM_152375; ENST00000400664; BC151205; OTTHUMT00000006923; uc001bax.3; uc009vpg.3	KLHDC7A	kelch domain containing 7A	chr1	+	Coding	18807424	18812620	127707
TC01000243.hg.1	4.55	4.54	0.02	0.07	T	T	1.01	0.9111	0.9966	0.8102	0.9903	T	NM_001135254; NM_002584; NM_013945; ENST00000375375; ENST00000400661; ENST00000420770; BC121165; BC121166; OTTHUMT00000006928; OTTHUMT00000372482; OTTHUMT00000372483; uc001bay.3; uc001baz.3; uc010oct.2	PAX7	paired box 7	chr1	+	Coding	18957500	19075360	5081
TC01000244.hg.1	7.07	7	0.1	0.03	T	T	1.05	0.3648	0.8805	0.6274	0.9300	T				chr1	+	Coding	19536995	19567198
TC01000245.hg.1	10.61	10.21	0.13	0.07	T	T	1.32	0.0003	0.0125	5.33E-08	4.20E-06	T	NM_016183; ENST00000330263; ENST00000493700; BC003013; OTTHUMT00000007075; OTTHUMT00000007160; OTTHUMT00000007161; uc001bbs.3	MRTO4	MRT4 homolog, ribosome maturation factor	chr1	+	Coding	19578033	19586622	51154
TC01000246.hg.1	8.56	8.65	0.14	0.06	T	T	-1.06	0.2488	0.8072	0.4856	0.8625	T	NM_001040125; NM_001040126; NM_017765; ENST00000375153; ENST00000375155; ENST00000400548; AK000327; AK172745; BC015324; OTTHUMT00000007164; OTTHUMT00000007255; OTTHUMT00000289784; OTTHUMT00000289785; OTTHUMT00000289786; OTTHUMT00000289787; uc001bby.3; uc001bbz.3; uc001bca.3; uc001bcb.3; uc021ohq.1	PQLC2	PQ loop repeat containing 2	chr1	+	Coding	19638740	19660975	54896
TC01000247.hg.1	7.16	7.18	0.09	0.05	T	T	-1.01	0.8435	0.9892	0.5529	0.8989	T				chr1	+	Coding	19750878	19751182
TC01000248.hg.1	3.84	3.97	0.19	0.02	T	T	-1.09	0.5177	0.9381	0.8920	1.0000	T				chr1	+	Coding	19837087	19837227
TC01000250.hg.1	9.76	9.3	0.24	0.12	T	T	1.37	0.0085	0.1525	0.1252	0.4928	T				chr1	+	Coding	19934574	19935119
TC01000251.hg.1	3.84	3.65	0.13	0.06	T	T	1.14	0.4285	0.9093	0.5142	0.8776	T	NM_000871; ENST00000289753; BC074995; OTTHUMT00000007704; uc001bcl.3	HTR6	5-hydroxytryptamine (serotonin) receptor 6, G protein-coupled	chr1	+	Coding	19991780	20006055	3362
TC01000252.hg.1	4.29	4.31	0.17	0.09	T	T	-1.01	0.8934	0.9940	0.9982	1.0000	T				chr1	+	Coding	20140860	20145995
TC01000253.hg.1	8.01	8.17	0.05	0.07	T	T	-1.12	0.4266	0.9087	0.0435	0.2688	T	NM_015207; ENST00000375120; ENST00000466697; OTTHUMT00000007655; OTTHUMT00000007656; OTTHUMT00000007657; uc001bcs.4	OTUD3	OTU deubiquitinase 3	chr1	+	Coding	20208888	20239438	23252
TC01000254.hg.1	4.63	4.69	0.04	0.04	T	T	-1.05	0.6618	0.9691	0.7469	0.9734	T	NM_000929; ENST00000375108; ENST00000486277; AK097693; BC036792; OTTHUMT00000007668; OTTHUMT00000007669; OTTHUMT00000007670; OTTHUMT00000007671; OTTHUMT00000007672; OTTHUMT00000007673; OTTHUMT00000007674; OTTHUMT00000091238; uc001bcx.3; uc001bcy.3	PLA2G5	phospholipase A2, group V	chr1	+	Coding	20354672	20418394	5322
TC01000255.hg.1	4.56	4.5	0.15	0.09	T	T	1.05	0.7449	0.9795	0.8553	0.9989	T	NM_022819; ENST00000375102; OTTHUMT00000007687; OTTHUMT00000007688; uc009vpp.1	PLA2G2F	phospholipase A2, group IIF	chr1	+	Coding	20465819	20476879	64600
TC01000256.hg.1	3.85	3.71	0.12	0.17	T	T	1.1	0.4509	0.9180	0.3140	0.7407	T				chr1	+	Coding	20480831	20487061
TC01000257.hg.1	4.45	4.43	0.12	0.04	T	T	1.01	0.7819	0.9846	0.9782	1.0000	T	NM_152376; ENST00000375099; BC047428; OTTHUMT00000007693; uc001bdb.3	UBXN10	UBX domain protein 10	chr1	+	Coding	20512578	20522541	127733
TC01000258.hg.1	4.21	4.26	0.12	0.06	T	T	-1.04	0.4894	0.9302	0.5829	0.9129	T				chr1	+	Coding	20569588	20571148
TC01000259.hg.1	4.67	4.72	0.04	0.03	T	T	-1.04	0.1340	0.6675	0.0008	0.0142	T	NM_001039500; ENST00000289815; ENST00000375079; ENST00000525343; AK057346; AK125833; AK295797; BC101379; OTTHUMT00000007945; OTTHUMT00000007946; OTTHUMT00000007947; OTTHUMT00000242830; uc001bdd.2; uc001bde.3; uc009vps.2; uc009vpt.2; uc010odc.1	VWA5B1	von Willebrand factor A domain containing 5B1	chr1	+	Coding	20617412	20681387	127731
TC01000260.hg.1	4.34	4.34	0.1	0.03	T	T	-1	0.7343	0.9788	0.9113	1.0000	T	NM_207334; ENST00000332947; BC142610; BC142686; OTTHUMT00000127759; uc001bdj.3	FAM43B	family with sequence similarity 43, member B	chr1	+	Coding	20878932	20881513	163933
TC01000261.hg.1	4.02	3.92	0.05	0.04	T	T	1.07	0.0741	0.5322	0.1805	0.5892	T	NM_001785; ENST00000375071; ENST00000461985; AY634312; BC048284; BC054036; OTTHUMT00000007965; OTTHUMT00000007966; uc001bdk.3; uc001bdl.3; uc009vpv.3	CDA	cytidine deaminase	chr1	+	Coding	20915441	20945401	978
TC01000262.hg.1	7.75	7.86	0.13	0.12	T	T	-1.08	0.4488	0.9171	0.0205	0.1629	T	NM_032409; ENST00000321556; ENST00000492302; AK075225; BC028215; OTTHUMT00000007954; OTTHUMT00000007955; OTTHUMT00000007956; uc001bdm.3; uc001bdn.3	PINK1	PTEN induced putative kinase 1	chr1	+	Coding	20959948	20978004	65018
TC01000263.hg.1	5.71	5.77	0.14	0.26	T	T	-1.04	0.5602	0.9481	0.5052	0.8730	T				chr1	+	Coding	21059373	21060445
TC01000264.hg.1	10.33	10.1	0.15	0.15	T	T	1.17	0.1873	0.7449	0.2811	0.7092	T				chr1	+	Coding	21069480	21070455
TC01000265.hg.1	3.4	3.37	0.17	0.49	F	F	1.02	0.7753	0.9833	0.8203	0.9918	F				chr1	+	Coding	21167734	21167795
TC01000266.hg.1	4.89	4.93	0.1	0.1	T	T	-1.03	0.7226	0.9768	0.4616	0.8485	T				chr1	+	Coding	21592575	21593744
TC01000267.hg.1	4.34	4.65	0.11	0.24	T	T	-1.24	0.2657	0.8209	0.5788	0.9108	T	NR_038404; ENST00000449034; uc001beo.2	LOC100506801	uncharacterized LOC100506801	chr1	+	Coding	21619783	21626362	100506801
TC01000268.hg.1	8.12	8.09	0.12	0.02	T	T	1.02	0.9270	0.9978	0.9200	1.0000	T	ENST00000537790	PPP1R11P1	protein phosphatase 1, regulatory (inhibitor) subunit 11 pseudogene 1	chr1	+	Coding	21724480	21724833
TC01000269.hg.1	3.96	3.9	0.03	0.14	T	T	1.05	0.0814	0.5530	0.4686	0.8525	T				chr1	+	Coding	21742391	21743985
TC01000270.hg.1	7.1	6.89	0.18	0.1	T	T	1.16	0.1848	0.7414	0.6614	0.9432	T	BC127868	CROCCP2	ciliary rootlet coiled-coil, rootletin pseudogene 2	chr1	+	Coding	21761833	21762609	84809
TC01000271.hg.1	8.11	8	0.05	0.05	T	T	1.08	0.2198	0.7804	0.0446	0.2732	T	NM_001256416; NM_001256417; NM_032264; NR_046176; ENST00000318220; ENST00000318249; ENST00000342104; ENST00000454000; ENST00000478653; AK095602; AK299840; BC024011; OTTHUMT00000008190; OTTHUMT00000008193; OTTHUMT00000008194; OTTHUMT00000021355; OTTHUMT00000021356; OTTHUMT00000021357; OTTHUMT00000021358; OTTHUMT00000021359; OTTHUMT00000021360; OTTHUMT00000021361	NBPF3	neuroblastoma breakpoint family, member 3	chr1	+	Coding	21766621	21811498	84224
TC01000272.hg.1	5.19	5.2	0.09	0.04	T	T	-1.01	0.8128	0.9863	0.0026	0.0346	T	NM_000478; NM_001127501; NM_001177520; ENST00000374829; ENST00000374830; ENST00000374832; ENST00000374840; ENST00000468526; ENST00000539907; ENST00000540617; AK293184; BC021289; BC066116; BC090861; BC110909; BC126165; OTTHUMT00000008202; OTTHUMT00000008203; OTTHUMT00000008204; OTTHUMT00000008205; OTTHUMT00000008206; uc001bet.3; uc010odn.2; uc010odo.2; uc010odp.2	ALPL	alkaline phosphatase, liver/bone/kidney	chr1	+	Coding	21835858	21904905	249
TC01000273.hg.1	3.86	4.04	0.25	0.08	T	T	-1.14	0.6509	0.9670	0.9043	1.0000	T				chr1	+	Coding	21912965	21917680
TC01000274.hg.1	4.44	4.34	0.07	0.13	T	T	1.08	0.0728	0.5271	0.4915	0.8655	T	NM_001013693; ENST00000344642; ENST00000484271; ENST00000543870; BC043362; BC146860; OTTHUMT00000007601; OTTHUMT00000007602; uc001bfg.1; uc001bfh.1	LDLRAD2	low density lipoprotein receptor class A domain containing 2	chr1	+	Coding	22138758	22151714	401944
TC01000275.hg.1	10.09	9.74	0.23	0.16	T	T	1.27	0.0964	0.5919	0.3386	0.7611	T				chr1	+	Coding	22234678	22235073
TC01000277.hg.1	4.57	4.39	0.23	0.18	T	T	1.13	0.7767	0.9836	0.7282	0.9667	T				chr1	+	Coding	22314309	22314412
TC01000278.hg.1	4.59	4.31	0.13	0.41	T	T	1.21	0.2596	0.8160	0.6837	0.9518	T				chr1	+	Coding	22337478	22337581
TC01000279.hg.1	7.69	7.76	0.11	0.12	T	T	-1.05	0.4505	0.9177	0.0090	0.0906	T	NR_023918; NR_023919; ENST00000404210; ENST00000416769; ENST00000420503; ENST00000434233; ENST00000452322; uc001bfm.4; uc001bfn.4	LINC00339	long intergenic non-protein coding RNA 339	chr1	+	Coding	22351681	22357716	29092
TC01000280.hg.1	11.96	12.05	0.02	0	T	T	-1.06	0.1065	0.6152	0.5845	0.9137	T	NM_001039802; NM_001791; NM_044472; ENST00000315554; ENST00000344548; ENST00000400259; ENST00000498236; AK297465; AK303994; AK311375; AL121736; BC002711; BC003682; BC018266; OTTHUMT00000007787; OTTHUMT00000008075; OTTHUMT00000008076; OTTHUMT00000008077; uc001bfp.3; uc001bfq.3; uc001bfr.3; uc009vqg.1; uc009vqh.3; uc010odr.2; uc010ods.2	CDC42	cell division cycle 42	chr1	+	Coding	22379120	22419437	998
TC01000281.hg.1	5.47	5.14	0.35	0.28	T	T	1.26	0.6175	0.9591	0.9052	1.0000	T				chr1	+	Coding	22385690	22390692
TC01000282.hg.1	9.08	8.8	0.1	0.08	T	T	1.21	0.0626	0.4900	0.1799	0.5882	T	NM_001083621; NM_014870; ENST00000374651; ENST00000375647; ENST00000404138; AK095273; BC114607; OTTHUMT00000008094; OTTHUMT00000008095; uc001bft.2; uc001bfu.2; uc001bfv.1; uc009vqi.1	ZBTB40	zinc finger and BTB domain containing 40	chr1	+	Coding	22778344	22857650	9923
TC01000283.hg.1	5.94	5.54	0.08	0.28	T	T	1.33	0.1510	0.6940	0.6491	0.9390	T				chr1	+	Coding	22843967	22846201
TC01000284.hg.1	5.6	5.59	0.05	0.02	T	T	1	0.9992	0.9999	0.9507	1.0000	T	NM_001006943; NM_020526; ENST00000166244; ENST00000374644; ENST00000538803; OTTHUMT00000008085; OTTHUMT00000008086; uc001bfw.3; uc001bfx.1	EPHA8	EPH receptor A8	chr1	+	Coding	22890004	22930087	2046
TC01000285.hg.1	4.16	4.16	0.01	0.04	T	T	1	0.8182	0.9865	0.9666	1.0000	T	NM_015991; ENST00000374642; ENST00000402322; BC030153; BC071986; OTTHUMT00000008087; OTTHUMT00000096526; OTTHUMT00000317635; uc001bfy.3	C1QA	complement component 1, q subcomponent, A chain	chr1	+	Coding	22962999	22966175	712
TC01000286.hg.1	5.58	5.45	0.04	0.14	T	T	1.09	0.6902	0.9724	0.7255	0.9657	T	NM_001114101; NM_172369; ENST00000374637; ENST00000374639; ENST00000374640; BC009016; OTTHUMT00000008083; OTTHUMT00000008084; OTTHUMT00000096530; uc001bga.4; uc001bgc.4	C1QC	complement component 1, q subcomponent, C chain	chr1	+	Coding	22970118	22974603	714
TC01000287.hg.1	4.97	4.92	0.1	0.14	T	T	1.04	0.1151	0.6332	0.2770	0.7063	T	NM_000491; ENST00000314933; ENST00000509305; BC008983; OTTHUMT00000008092; OTTHUMT00000008093; OTTHUMT00000359669; uc001bgd.3	C1QB	complement component 1, q subcomponent, B chain	chr1	+	Coding	22979255	22988031	713
TC01000288.hg.1	11.88	9.97	0.12	0.14	T	T	3.75	1.73E-10	9.19E-08	1.90E-10	3.79E-08	T	NM_004442; NM_017449; ENST00000374627; ENST00000374630; ENST00000374632; ENST00000400191; ENST00000465676; ENST00000544305; AF025304; AK299701; OTTHUMT00000008059; OTTHUMT00000008060; OTTHUMT00000008061; OTTHUMT00000008062; OTTHUMT00000008063; OTTHUMT00000008064; uc001bge.3; uc001bgf.3; uc009vqj.1; uc010odu.2	EPHB2	EPH receptor B2	chr1	+	Coding	23037331	23241823	2048
TC01000289.hg.1	6.3	6.24	0.18	0.12	T	T	1.04	0.4251	0.9082	0.2899	0.7184	T	NR_039832; uc021oib.1	MIR4684	microRNA 4684	chr1	+	Coding	23046010	23046091	100616391
TC01000290.hg.1	7.04	6.92	0.11	0.18	T	T	1.09	0.8970	0.9944	0.2597	0.6876	T				chr1	+	Coding	23075310	23075404
TC01000291.hg.1	9.07	6.6	0.24	0.12	T	T	5.53	1.63E-09	5.73E-07	5.16E-08	4.08E-06	T	AK025975	EPHB2	EPH receptor B2	chr1	+	Coding	23243783	23247347	2048
TC01000292.hg.1	12.78	12.39	0.03	0.03	T	T	1.31	3.46E-05	0.0023	0.0003	0.0064	T	NM_001009999; NM_015013; ENST00000356634; ENST00000400181; ENST00000494920; BC040194; BC048134; OTTHUMT00000008880; OTTHUMT00000008881; OTTHUMT00000008882; OTTHUMT00000091249; OTTHUMT00000091250; uc001bgi.2; uc001bgj.2	KDM1A	lysine (K)-specific demethylase 1A	chr1	+	Coding	23345941	23410184	23028
TC01000293.hg.1	3.92	3.74	0.17	0.1	T	T	1.13	0.3945	0.8933	0.0908	0.4150	T	NR_036057; uc021oid.1	MIR3115	microRNA 3115	chr1	+	Coding	23370798	23370865	100422866
TC01000294.hg.1	3.93	3.95	0.22	0.09	T	F	-1.01	0.9862	0.9992	0.2415	0.6690	F				chr1	+	Coding	23489197	23489303
TC01000295.hg.1	5.32	5.1	0.26	0.16	T	T	1.17	0.6492	0.9667	0.3194	0.7457	T				chr1	+	Coding	23490446	23490546
TC01000296.hg.1	5.4	5.42	0.02	0.03	T	T	-1.02	0.8078	0.9862	0.9084	1.0000	T	NR_033690; NR_033691; BC028411; BC054115; BC068594	ZNF436-AS1	ZNF436 antisense RNA 1	chr1	+	Coding	23695460	23698332	148898
TC01000297.hg.1	3.59	3.51	0.17	0.08	T	T	1.06	0.6644	0.9696	0.7940	0.9856	T				chr1	+	Coding	23853365	23855542
TC01000298.hg.1	4.49	4.43	0.05	0.06	T	T	1.04	0.6574	0.9688	0.8880	1.0000	T	NR_027042; BC041472; OTTHUMT00000008172; OTTHUMT00000008173; uc001bhi.3; uc001bhj.3	MDS2	myelodysplastic syndrome 2 translocation associated	chr1	+	Coding	23907985	23967058	259283
TC01000299.hg.1	10.05	9.95	0.06	0.03	T	T	1.07	0.1416	0.6799	0.1054	0.4502	T	NM_000975; NM_001199802; ENST00000374550; ENST00000482370; BC018970; OTTHUMT00000008168; OTTHUMT00000008169; OTTHUMT00000008170; OTTHUMT00000008171; OTTHUMT00000008574; uc001bhk.3; uc001bhl.3	RPL11	ribosomal protein L11	chr1	+	Coding	24018269	24022915	6135
TC01000300.hg.1	11.23	11.27	0.03	0.03	T	T	-1.03	0.2178	0.7778	0.0032	0.0418	T	NM_003198; ENST00000418390; ENST00000487554; BC002883; OTTHUMT00000008230; OTTHUMT00000008231; uc001bho.3	TCEB3	transcription elongation factor B (SIII), polypeptide 3 (110kDa, elongin A)	chr1	+	Coding	24069645	24088549	6924
TC01000301.hg.1	9.37	9.4	0.1	0.04	T	T	-1.02	0.7320	0.9785	0.1725	0.5767	T	NM_020362; ENST00000246151; ENST00000374524; AK296662; BC017208; OTTHUMT00000008243; OTTHUMT00000008244; OTTHUMT00000096559; uc001bhq.3; uc010oeb.2	PITHD1	PITH (C-terminal proteasome-interacting domain of thioredoxin-like) domain containing 1	chr1	+	Coding	24104876	24114722	57095
TC01000302.hg.1	10.36	10.4	0.1	0.11	T	T	-1.03	0.7025	0.9741	0.6017	0.9195	T	NM_007260; ENST00000374501; ENST00000374502; ENST00000374503; ENST00000374505; ENST00000374514; ENST00000495365; BC017034; BC017193; OTTHUMT00000008245; OTTHUMT00000008246; OTTHUMT00000008247; OTTHUMT00000008248; OTTHUMT00000008249; OTTHUMT00000008250; OTTHUMT00000096555; OTTHUMT00000096556; OTTHUMT00000096557; OTTHUMT00000096558; uc001bht.3	LYPLA2	lysophospholipase II	chr1	+	Coding	24117460	24122029	11313
TC01000303.hg.1	3.19	3.6	0.12	0.2	F	F	-1.32	0.0166	0.2349	0.1253	0.4929	F				chr1	+	Coding	24208745	24208842
TC01000304.hg.1	3.29	3.27	0.2	0.13	F	F	1.01	0.9718	0.9990	0.9806	1.0000	F	NR_039615; uc021oik.1	MIR378F	microRNA 378f	chr1	+	Coding	24255560	24255637	100616492
TC01000305.hg.1	12.84	12.77	0.15	0.06	T	T	1.05	0.4775	0.9273	0.9389	1.0000	T	NM_017761; ENST00000334351; ENST00000374468; ENST00000471915; BC001959; BC078177; BC085018; OTTHUMT00000038946; OTTHUMT00000038947; OTTHUMT00000038948; uc001big.3	PNRC2	proline-rich nuclear receptor coactivator 2	chr1	+	Coding	24285599	24289952	55629
TC01000306.hg.1	5.05	4.9	0.08	0.12	T	T	1.12	0.3774	0.8861	0.9102	1.0000	T				chr1	+	Coding	24367343	24413289
TC01000307.hg.1	3.97	4.11	0.06	0.11	T	T	-1.1	0.3317	0.8633	0.8586	0.9991	T				chr1	+	Coding	24393264	24410055
TC01000308.hg.1	4.85	4.69	0.08	0.23	T	T	1.12	0.1996	0.7593	0.5298	0.8857	T	NR_027087; ENST00000439059; uc010oei.1	LOC284632	uncharacterized LOC284632	chr1	+	Coding	24526730	24538183	284632
TC01000309.hg.1	4.68	4.63	0.07	0.06	T	T	1.03	0.9208	0.9973	0.0002	0.0034	T	NM_001195010; NM_021180; NM_198173; NM_198174; ENST00000236255; ENST00000350501; ENST00000356046; ENST00000361548; ENST00000530984; AY231161; BC036890; OTTHUMT00000008411; OTTHUMT00000009047; OTTHUMT00000009048; OTTHUMT00000009170; uc001bix.3; uc001biy.3; uc001biz.3; uc021oiw.1; uc021oix.1	GRHL3	grainyhead-like transcription factor 3	chr1	+	Coding	24645812	24690972	57822
TC01000310.hg.1	7.3	8.01	0.13	0.1	T	T	-1.63	1.09E-05	0.0009	3.43E-07	2.06E-05	T	NM_020448; ENST00000003912; ENST00000339255; ENST00000358028; ENST00000374399; ENST00000488155; BC001265; BC063583; BX538110; BX640883; OTTHUMT00000009178; OTTHUMT00000009179; OTTHUMT00000009180; OTTHUMT00000009181; OTTHUMT00000009182; OTTHUMT00000009183; OTTHUMT00000276996; uc001bjh.3; uc001bji.3; uc009vrc.3; uc010oek.2	NIPAL3	NIPA-like domain containing 3	chr1	+	Coding	24742245	24799473	57185
TC01000311.hg.1	9.14	9.31	0.09	0.04	T	T	-1.12	0.0365	0.3732	0.0003	0.0055	T	NM_001251977; NM_001251978; NM_001251979; NM_001251980; NM_001251981; NM_001251982; NM_001251983; NM_001251984; NM_001251985; NM_013441; ENST00000374393; ENST00000374395; ENST00000412742; ENST00000436717; ENST00000538532; BC035854; OTTHUMT00000009176; OTTHUMT00000009177; OTTHUMT00000096577; uc001bjj.3; uc009vrd.3; uc009vre.3; uc009vrf.3; uc009vrg.3; uc021ojc.1; uc021ojd.1; uc021oje.1; uc021ojf.1;…	RCAN3	RCAN family member 3	chr1	+	Coding	24828841	24863510	11123
TC01000312.hg.1	5.41	5.31	0.07	0.06	T	T	1.08	0.3027	0.8456	0.6144	0.9246	T	NM_001010980; ENST00000374392; ENST00000486262; BC127785; BC147014; BC147015; OTTHUMT00000009288; OTTHUMT00000009289; uc001bjk.2	NCMAP	noncompact myelin associated protein	chr1	+	Coding	24882567	24935819	400746
TC01000313.hg.1	11.76	11.54	0.21	0.15	T	T	1.17	0.8484	0.9900	0.2661	0.6945	T	NM_005839; ENST00000323848; ENST00000374389; ENST00000447431; ENST00000479034; AK293576; AK302498; AK307419; AK307568; BC036187; OTTHUMT00000009292; OTTHUMT00000009293; OTTHUMT00000009294; OTTHUMT00000009295; OTTHUMT00000009296; OTTHUMT00000009297; OTTHUMT00000009298; OTTHUMT00000009300; OTTHUMT00000009301; OTTHUMT00000009302; OTTHUMT00000009303; OTTHUMT00000009304; OTTHUMT00000009305; OTTHUMT000…	SRRM1	serine/arginine repetitive matrix 1	chr1	+	Coding	24958207	24999772	10250
TC01000314.hg.1	15.12	14.88	0.06	0	T	T	1.18	0.2090	0.7694	0.0272	0.1990	T	NM_013943; ENST00000374379; ENST00000497755; AK095959; BC012444; OTTHUMT00000009332; OTTHUMT00000009333; OTTHUMT00000009334; OTTHUMT00000009335; uc001bjo.2; uc001bjp.1; Z24749	CLIC4	chloride intracellular channel 4	chr1	+	Coding	25071760	25170815	25932
TC01000315.hg.1	16.13	16	0.08	0.07	T	T	1.09	0.1603	0.7064	0.1684	0.5700	T				chr1	+	Coding	25236634	25236727
TC01000316.hg.1	6.3	4.03	0.41	0.18	T	T	4.81	4.06E-10	1.86E-07	1.08E-08	1.08E-06	T				chr1	+	Coding	25287836	25289588
TC01000317.hg.1	3.79	3.96	0.25	0.41	T	T	-1.13	0.6901	0.9724	0.5069	0.8739	T				chr1	+	Coding	25534630	25535360
TC01000318.hg.1	4.79	4.76	0.06	0.06	T	T	1.02	0.6871	0.9723	0.2778	0.7064	T	NM_001127691; NM_016124; ENST00000328664; ENST00000342055; ENST00000357542; ENST00000417538; ENST00000423810; ENST00000454452; AF037626; AK297151; AY751492; AY751493; AY751494; AY751495; AY751496; BC139922; OTTHUMT00000009660; OTTHUMT00000101961; uc001bjz.3; uc001bka.3; uc001bkb.3; uc001bkc.3; uc009vrm.3; uc009vrn.3; uc009vro.3; uc009vrp.3; uc010oep.2	RHD	Rh blood group, D antigen	chr1	+	Coding	25598981	25656936	6007
TC01000319.hg.1	14.51	14.38	0.02	0.03	T	T	1.09	0.3963	0.8946	0.8647	0.9997	T	NM_014313; ENST00000374358; ENST00000480937; AK299180; AK311092; AK311355; BC007341; BC066908; OTTHUMT00000020313; OTTHUMT00000020314; OTTHUMT00000020315; OTTHUMT00000020316; OTTHUMT00000020317; OTTHUMT00000020318; uc001bke.3; uc009vrr.3; uc009vrs.3; uc010oeq.2	TMEM50A	transmembrane protein 50A	chr1	+	Coding	25664408	25688852	23585
TC01000320.hg.1	5.87	5.88	0.42	0.41	T	T	-1.01	0.6812	0.9714	0.9176	1.0000	T				chr1	+	Coding	25667462	25667525
TC01000321.hg.1	10.49	10.77	0.16	0.1	T	T	-1.22	0.1429	0.6823	0.0044	0.0530	T				chr1	+	Coding	25725203	25725771
TC01000322.hg.1	10.78	10.29	0.05	0.01	T	T	1.41	1.55E-08	3.55E-06	4.40E-09	5.16E-07	T	NM_018202; ENST00000374343; ENST00000399766; ENST00000470035; AK311472; AY845035; AY845036; BC032427; OTTHUMT00000009659; OTTHUMT00000100861; uc001bkk.3; uc009vrt.2; uc009vru.3; uc009vrv.3	TMEM57	transmembrane protein 57	chr1	+	Coding	25757388	25826700	55219
TC01000323.hg.1	7.13	7.13	0.05	0.07	T	T	-1	0.9740	0.9990	0.0044	0.0532	T	NM_015627; ENST00000374338; ENST00000488127; AK309850; AK309853; BC029770; OTTHUMT00000019350; OTTHUMT00000019351; OTTHUMT00000019352; OTTHUMT00000089939; OTTHUMT00000089940; OTTHUMT00000101971; OTTHUMT00000101972; uc001bkl.4; uc009vrw.3; uc009vrx.3	LDLRAP1	low density lipoprotein receptor adaptor protein 1	chr1	+	Coding	25870071	25895377	26119
TC01000324.hg.1	4.4	4.32	0.12	0.06	T	T	1.06	0.6156	0.9583	0.2242	0.6479	T				chr1	+	Coding	25907969	25916847
TC01000325.hg.1	6.5	6.56	0.05	0.08	T	T	-1.04	0.8090	0.9862	0.0217	0.1698	T	NM_020379; ENST00000263979; ENST00000374329; ENST00000374332; ENST00000473891; BC137017; OTTHUMT00000012828; OTTHUMT00000012829; OTTHUMT00000012830; OTTHUMT00000012831; OTTHUMT00000012832; OTTHUMT00000019291; OTTHUMT00000019292; uc001bkm.2	MAN1C1	mannosidase, alpha, class 1C, member 1	chr1	+	Coding	25943959	26112698	57134
TC01000327.hg.1	4.71	4.76	0.21	0.1	T	T	-1.04	0.7019	0.9741	0.9162	1.0000	T				chr1	+	Coding	26186104	26189911
TC01000328.hg.1	4.77	4.86	0.35	0.07	T	T	-1.07	0.5961	0.9544	0.5061	0.8735	T				chr1	+	Coding	26203987	26204096
TC01000329.hg.1	3.98	3.75	0.08	0.08	T	T	1.17	0.1045	0.6102	0.5315	0.8867	T				chr1	+	Coding	26290688	26290791
TC01000330.hg.1	3.64	3.65	0.2	0.05	T	T	-1.01	0.9104	0.9966	0.1800	0.5883	T				chr1	+	Coding	26332497	26332621
TC01000331.hg.1	3.93	3.91	0.26	0.06	T	T	1.01	0.7246	0.9776	0.0976	0.4317	T				chr1	+	Coding	26332707	26332790
TC01000332.hg.1	4.01	4.01	0.04	0.03	T	T	1	0.9227	0.9975	0.1605	0.5576	T	NM_004455; ENST00000374280; ENST00000484339; BC065528; OTTHUMT00000019746; OTTHUMT00000019747; OTTHUMT00000019748; OTTHUMT00000019749; uc001blf.3	EXTL1	exostosin-like glycosyltransferase 1	chr1	+	Coding	26346375	26362955	2134
TC01000333.hg.1	7.68	7.92	0.08	0.1	T	T	-1.18	0.1268	0.6549	0.0353	0.2353	T	NM_001243532; NM_001243533; NM_152835; ENST00000374269; ENST00000374271; BC028713; OTTHUMT00000019752; OTTHUMT00000019753; OTTHUMT00000019754; uc001blj.4; uc009vsb.3; uc010oew.2	PDIK1L	PDLIM1 interacting kinase 1 like	chr1	+	Coding	26437656	26452039	149420
TC01000334.hg.1	5.36	5.21	0.08	0.08	T	T	1.11	0.2190	0.7792	0.6310	0.9317	T	NM_024869; ENST00000374268; BC025658; OTTHUMT00000019841; uc001blk.3	FAM110D	family with sequence similarity 110, member D	chr1	+	Coding	26485511	26489119	79927
TC01000335.hg.1	6.49	6.52	0.07	0.03	T	T	-1.02	0.7152	0.9757	0.5566	0.9005	T	NM_015871; ENST00000270812; ENST00000374266; BC002580; BC019267; OTTHUMT00000019842; OTTHUMT00000019843; uc001bll.4	ZNF593	zinc finger protein 593	chr1	+	Coding	26496362	26498551	51042
TC01000336.hg.1	4.77	4.69	0.02	0.01	T	T	1.06	0.0876	0.5704	0.4159	0.8185	T	NM_006314; ENST00000361530; ENST00000374253; ENST00000480348; ENST00000531191; AK001900; AK302056; BC011604; BC012797; BT006900; NR_023345; OTTHUMT00000019856; OTTHUMT00000019857; OTTHUMT00000019858; OTTHUMT00000019859; OTTHUMT00000019860; OTTHUMT00000019861; OTTHUMT00000089943; OTTHUMT00000089944; uc001blm.4; uc001bln.4; uc009vsd.3; uc009vse.3; uc010oex.1	CNKSR1	connector enhancer of kinase suppressor of Ras 1	chr1	+	Coding	26503894	26516377	10256
TC01000337.hg.1	3.95	3.95	0.04	0	T	T	-1	0.8654	0.9923	0.4245	0.8243	T	NM_198137; ENST00000456354; BC128138; BC128139; BC144663; OTTHUMT00000019849; OTTHUMT00000381673; OTTHUMT00000381674; uc009vsf.3; uc010oey.1; uc010oez.2	CATSPER4	cation channel, sperm associated 4	chr1	+	Coding	26517052	26529459	378807
TC01000338.hg.1	5.28	5.17	0.07	0.07	T	T	1.08	0.0298	0.3337	0.0269	0.1973	T	ENST00000451482; BC030768	LOC101928303	uncharacterized LOC101928303	chr1	+	Coding	26551811	26556331	101928303
TC01000339.hg.1	9.23	9.38	0.08	0.03	T	T	-1.11	0.2424	0.8006	0.0429	0.2665	T	NM_022778; ENST00000252992; ENST00000451429; ENST00000469609; AK024038; AK299312; BC019902; BC064528; OTTHUMT00000009491; OTTHUMT00000009492; OTTHUMT00000009493; OTTHUMT00000009494; OTTHUMT00000009495; OTTHUMT00000009496; OTTHUMT00000009497; uc001blr.3; uc001bls.1; uc001blt.1; uc010ofa.1	CEP85	centrosomal protein 85kDa	chr1	+	Coding	26560691	26605299	64793
TC01000340.hg.1	5.2	5.28	0.13	0.28	T	T	-1.05	0.3962	0.8945	0.5776	0.9106	T				chr1	+	Coding	26575392	26580855
TC01000341.hg.1	9.12	9.22	0.17	0.15	T	T	-1.07	0.5282	0.9414	0.9465	1.0000	T	NM_031286; ENST00000270792; ENST00000319041; BC030135; OTTHUMT00000009498; OTTHUMT00000009499; uc001blu.3	SH3BGRL3	SH3 domain binding glutamate-rich protein like 3	chr1	+	Coding	26605667	26608013	83442
TC01000342.hg.1	4.87	4.84	0.03	0.13	T	T	1.02	0.6196	0.9599	0.9762	1.0000	T	NM_001803; ENST00000374213; ENST00000492808; AK311554; BC000644; OTTHUMT00000009704; OTTHUMT00000009705; OTTHUMT00000009706; uc001bmc.3; uc009vsg.1	CD52	CD52 molecule	chr1	+	Coding	26644411	26647014	1043
TC01000343.hg.1	4.59	4.53	0.04	0.06	T	T	1.04	0.8036	0.9862	0.6170	0.9257	T	NM_024674; ENST00000254231; ENST00000326279; AK022519; BC028566; OTTHUMT00000009891; uc001bmi.1; uc001bmj.3	LIN28A	lin-28 homolog A (C. elegans)	chr1	+	Coding	26737269	26756219	79727
TC01000344.hg.1	8.24	8.23	0.12	0.07	T	T	1.01	0.4246	0.9079	0.3332	0.7571	T	NM_001243564; NM_001243565; NM_024887; NM_205861; ENST00000236342; ENST00000360009; ENST00000374185; ENST00000427245; ENST00000525682; ENST00000526219; ENST00000531955; BC003643; BC004117; BX648507; OTTHUMT00000009895; OTTHUMT00000009896; OTTHUMT00000009897; OTTHUMT00000009898; OTTHUMT00000009899; OTTHUMT00000009900; OTTHUMT00000096883; OTTHUMT00000096884; OTTHUMT00000096885; OTTHUMT00000096886; …	DHDDS	dehydrodolichyl diphosphate synthase subunit	chr1	+	Coding	26758773	26797795	79947
TC01000346.hg.1	14.16	14.41	0.16	0.04	T	T	-1.19	0.2380	0.7975	0.8357	0.9949	T	NM_005517; ENST00000361427; ENST00000493418; BC000378; BC003050; BC014644; BC032140; BC070297; BC071707; BC072010; BC072011; BC075837; BC081567; BC110390; OTTHUMT00000009901; OTTHUMT00000009902; OTTHUMT00000009903; OTTHUMT00000009904; OTTHUMT00000009905; OTTHUMT00000009906; OTTHUMT00000096887; OTTHUMT00000096888; OTTHUMT00000096889; uc001bmp.4	HMGN2	high mobility group nucleosomal binding domain 2	chr1	+	Coding	26798902	26803133	3151
TC01000347.hg.1	6.54	7.03	0.05	0.06	T	T	-1.41	1.62E-05	0.0012	0.0008	0.0138	T	NM_001006665; NM_002953; ENST00000374166; ENST00000374168; ENST00000488985; ENST00000526792; ENST00000530003; ENST00000531382; AK092955; AK294818; AK299007; BC014966; OTTHUMT00000011431; OTTHUMT00000011432; OTTHUMT00000011433; OTTHUMT00000011434; OTTHUMT00000011435; OTTHUMT00000011436; OTTHUMT00000096895; uc001bmr.1; uc001bms.1; uc009vsl.1; uc010ofe.1; uc010off.1	RPS6KA1	ribosomal protein S6 kinase, 90kDa, polypeptide 1	chr1	+	Coding	26856249	26901521	6195
TC01000348.hg.1	6.28	6.41	0.04	0.03	T	T	-1.1	0.3964	0.8946	0.2397	0.6669	T	NR_031740; ENST00000459548; uc021ojp.1	MIR1976	microRNA 1976	chr1	+	Coding	26881033	26881084	100302190
TC01000349.hg.1	10.96	10.77	0.1	0.03	T	T	1.14	0.0983	0.5955	0.1402	0.5211	T	NM_006015; NM_139135; ENST00000324856; ENST00000374152; ENST00000457599; AB001895; AK027655; AK223275; AK308363; OTTHUMT00000011437; OTTHUMT00000011438; OTTHUMT00000011439; OTTHUMT00000096880; OTTHUMT00000096881; uc001bmu.1; uc001bmv.1; uc001bmw.1; uc001bmx.1; uc009vsm.1; uc009vsn.1	ARID1A	AT rich interactive domain 1A (SWI-like)	chr1	+	Coding	27022522	27108601	8289
TC01000350.hg.1	6.27	6.5	0.02	0.11	T	T	-1.17	0.0163	0.2320	0.0602	0.3288	T	NM_001202554; NM_017837; ENST00000078527; ENST00000374145; AK301626; BC013568; OTTHUMT00000011440; OTTHUMT00000011441; OTTHUMT00000011442; OTTHUMT00000011702; OTTHUMT00000011703; OTTHUMT00000011704; uc001bmz.3; uc001bna.3; uc010ofg.2	PIGV	phosphatidylinositol glycan anchor biosynthesis class V	chr1	+	Coding	27113963	27124894	55650
TC01000351.hg.1	12.05	11.96	0.11	0.03	T	T	1.06	0.8130	0.9863	0.5650	0.9040	T				chr1	+	Coding	27145537	27392034
TC01000352.hg.1	7.88	8.15	0.13	0.12	T	T	-1.2	0.1789	0.7331	0.0194	0.1576	T	NM_032283; ENST00000374141; ENST00000374142; ENST00000478902; AK298683; BC066776; OTTHUMT00000011706; OTTHUMT00000011707; uc001bnb.3; uc010ofh.1	ZDHHC18	zinc finger, DHHC-type containing 18	chr1	+	Coding	27153201	27183406	84243
TC01000353.hg.1	6.29	6.49	0.01	0.06	T	T	-1.15	0.0393	0.3884	0.0048	0.0570	T	NM_006142; ENST00000339276; BC000329; BC000995; BC001550; BC023552; OTTHUMT00000011709; uc001bnc.1	SFN	stratifin	chr1	+	Coding	27189629	27190948	2810
TC01000354.hg.1	4.75	4.58	0.09	0.18	T	T	1.13	0.9360	0.9984	0.1521	0.5439	T				chr1	+	Coding	27202624	27204736
TC01000355.hg.1	10.72	10.64	0.06	0.04	T	T	1.06	0.2463	0.8050	0.1091	0.4590	T	NM_006600; ENST00000321265; ENST00000484772; BC002399; BC003132; BC006147; BC007280; BC015153; BC021139; OTTHUMT00000012172; OTTHUMT00000012173; OTTHUMT00000012174; OTTHUMT00000012335	NUDC	nudC nuclear distribution protein	chr1	+	Coding	27226729	27273353	10726
TC01000356.hg.1	6.2	6.44	0.11	0.16	T	T	-1.18	0.0118	0.1891	0.0122	0.1140	T	NM_001013642; ENST00000522111; BC069216; OTTHUMT00000012346; uc001bnj.4	TRNP1	TMF1-regulated nuclear protein 1	chr1	+	Coding	27320195	27327377	388610
TC01000357.hg.1	17.28	17.08	0.15	0.1	T	T	1.15	0.1782	0.7319	0.4389	0.8338	T				chr1	+	Coding	27533766	27533868
TC01000358.hg.1	9.04	9.33	0.26	0.07	T	T	-1.22	0.0506	0.4422	0.2191	0.6414	T	NM_015023; ENST00000319394; ENST00000361771; ENST00000491239; AK001734; AK023101; AK315564; BC032523; OTTHUMT00000012341; OTTHUMT00000012342; OTTHUMT00000012791; OTTHUMT00000012792; uc001bnp.1	WDTC1	WD and tetratricopeptide repeats 1	chr1	+	Coding	27561007	27635110	23038
TC01000359.hg.1	8.02	8.01	0.13	0.1	T	T	1.01	0.7882	0.9852	0.3386	0.7611	T	NM_032125; NR_037576; NR_037577; NR_037580; ENST00000374076; BC090039; OTTHUMT00000012809; OTTHUMT00000012810; OTTHUMT00000012811; OTTHUMT00000012812; OTTHUMT00000012813; OTTHUMT00000012814; OTTHUMT00000012815; OTTHUMT00000012816; OTTHUMT00000096877; uc001bnr.4; uc001bns.4; uc001bnt.4; uc021ojt.1	TMEM222	transmembrane protein 222	chr1	+	Coding	27648636	27662891	84065
TC01000360.hg.1	7.14	7.08	0.09	0.11	T	T	1.05	0.6213	0.9601	0.4625	0.8489	T	NR_033926; ENST00000384161	ACTG1P20; RNU6-48P	actin gamma 1 pseudogene 20; RNA, U6 small nuclear 48, pseudogene	chr1	+	Coding	27650365	27653016	644961; 100887744
TC01000361.hg.1	4.31	4.31	0.01	0.02	T	T	1	0.7684	0.9827	0.9971	1.0000	T	NM_001193308; NM_032872; ENST00000318074; ENST00000485269; ENST00000490170; ENST00000543823; AK074154; AK293038; BC015764; BC035725; OTTHUMT00000015778; OTTHUMT00000015779; OTTHUMT00000015780; OTTHUMT00000015781; OTTHUMT00000015782; OTTHUMT00000015783; OTTHUMT00000096879; uc001bnv.2; uc001bnw.2; uc001bnx.2; uc009vsv.2	SYTL1	synaptotagmin like 1	chr1	+	Coding	27668483	27680423	84958
TC01000362.hg.1	7.16	7.63	0.2	0.04	T	T	-1.38	0.0163	0.2322	0.0462	0.2796	T	NM_005281; ENST00000374024; BC032702; OTTHUMT00000009522	GPR3	G protein-coupled receptor 3	chr1	+	Coding	27719148	27722318	2827
TC01000363.hg.1	4.31	4.47	0.23	0.17	T	T	-1.12	0.6531	0.9671	0.8953	1.0000	T				chr1	+	Coding	27783709	27786093
TC01000364.hg.1	5.12	5.12	0.1	0.25	T	T	-1	0.9963	0.9997	0.4026	0.8091	T				chr1	+	Coding	27852316	27857072
TC01000365.hg.1	3.53	3.51	0.1	0.07	T	T	1.01	0.7854	0.9847	0.5852	0.9139	T				chr1	+	Coding	27995979	27996787
TC01000366.hg.1	6.05	5.88	0.06	0.18	T	T	1.13	0.3017	0.8452	0.8826	1.0000	T				chr1	+	Coding	28020242	28020346
TC01000367.hg.1	8.65	8.43	0.05	0.09	T	T	1.16	0.0681	0.5099	0.0673	0.3508	T	NM_001143912; NM_001143913; NM_001143914; NM_001143915; NM_152660; ENST00000010299; ENST00000234549; ENST00000373949; ENST00000373954; ENST00000419687; ENST00000530324; AK310165; BC025768; OTTHUMT00000010514; OTTHUMT00000010515; OTTHUMT00000010516; OTTHUMT00000010517; OTTHUMT00000010518; uc001boq.3; uc001bor.3; uc001bos.3; uc001bot.3; uc009vtb.3; uc010ofm.2	FAM76A	family with sequence similarity 76, member A	chr1	+	Coding	28052490	28089633	199870
TC01000368.hg.1	8.97	9.13	0.17	0.04	T	T	-1.12	0.5388	0.9438	0.7336	0.9683	T	NM_177424; ENST00000373943; ENST00000468761; BC046999; OTTHUMT00000010519; OTTHUMT00000010520; OTTHUMT00000010521; OTTHUMT00000010522; OTTHUMT00000010523; uc001bou.4	STX12	syntaxin 12	chr1	+	Coding	28099694	28150963	23673
TC01000369.hg.1	5.39	5.04	0.12	0.06	T	T	1.27	0.0745	0.5331	0.0521	0.3010	T				chr1	+	Coding	28151049	28151154
TC01000370.hg.1	8.35	8.34	0.05	0.04	T	T	1.01	0.6458	0.9658	0.0353	0.2356	T	NM_002713; NM_014110; NM_138558; ENST00000236412; ENST00000311772; ENST00000373931; ENST00000486634; AK313814; BC013360; BC093017; DQ223931; OTTHUMT00000010525; OTTHUMT00000010526; OTTHUMT00000010528; OTTHUMT00000100238; OTTHUMT00000100239; uc001bov.2; uc001bow.2; uc001box.2; uc009vtd.2; uc021ojy.1	PPP1R8	protein phosphatase 1, regulatory subunit 8	chr1	+	Coding	28157252	28178187	5511
TC01000371.hg.1	6.2	5.93	0.34	0.4	T	T	1.2	0.4830	0.9286	0.7232	0.9651	T	NR_002997; ENST00000517138; uc001boy.1	SCARNA1	small Cajal body-specific RNA 1	chr1	+	Coding	28160912	28161077	677774
TC01000372.hg.1	5.4	5.25	0.07	0.06	T	T	1.11	0.6832	0.9719	0.9905	1.0000	T	NM_001039477; NM_001105556; NM_004848; ENST00000328928; ENST00000373921; ENST00000373925; ENST00000373927; ENST00000492877; AK303090; AK303141; OTTHUMT00000010529; OTTHUMT00000011148; OTTHUMT00000011149; OTTHUMT00000011150; OTTHUMT00000011151; OTTHUMT00000011152; OTTHUMT00000011153; OTTHUMT00000011154; OTTHUMT00000011155; OTTHUMT00000011156; uc001boz.3; uc001bpa.3; uc001bpc.4; uc010ofn.2; uc010of…	THEMIS2	thymocyte selection associated family member 2	chr1	+	Coding	28199055	28213196	9473
TC01000373.hg.1	5.15	5.24	0.06	0.07	T	T	-1.06	0.4975	0.9327	0.5480	0.8965	T	NM_001009568; NM_014474; ENST00000373888; ENST00000373894; ENST00000466793; ENST00000549094; AK293489; AK293566; BC014444; OTTHUMT00000011170; OTTHUMT00000011171; OTTHUMT00000011172; OTTHUMT00000011173; uc001bpf.3; uc001bpg.3; uc010ofq.2; uc010ofr.2	SMPDL3B	sphingomyelin phosphodiesterase, acid-like 3B	chr1	+	Coding	28261504	28285668	27293
TC01000374.hg.1	6.65	6.74	0.21	0.09	T	T	-1.07	0.8674	0.9924	0.7930	0.9855	T	NM_018053; ENST00000373884; ENST00000481387; BC013379; OTTHUMT00000011175; OTTHUMT00000011176; uc001bph.1	XKR8	X-linked Kx blood group related 8	chr1	+	Coding	28285973	28294607	55113
TC01000375.hg.1	10.09	10.32	0.06	0.09	T	T	-1.18	0.0322	0.3485	0.1606	0.5579	T	NM_016311; NM_178190; NM_178191; ENST00000335514; ENST00000465645; ENST00000468425; ENST00000497986; BC004955; BC009677; OTTHUMT00000009841; OTTHUMT00000009842; OTTHUMT00000009843; OTTHUMT00000009844; uc001bpp.3; uc001bpq.3; uc001bpr.3	ATPIF1	ATPase inhibitory factor 1	chr1	+	Coding	28562602	28573417	93974
TC01000377.hg.1	7.99	7.71	0.09	0.12	T	T	1.22	0.1207	0.6440	0.4388	0.8338	T	NM_031459; ENST00000253063; BC013304; BC033719; OTTHUMT00000009840; uc001bps.3	SESN2	sestrin 2	chr1	+	Coding	28585963	28609002	83667
TC01000378.hg.1	7.56	7.54	0.02	0.01	T	T	1.01	0.9762	0.9990	0.2747	0.7037	T	NM_001127350; NM_017638; ENST00000373842; ENST00000398997; ENST00000479574; AK296130; BC002694; OTTHUMT00000009856; OTTHUMT00000009857; OTTHUMT00000009858; OTTHUMT00000009859; uc001bpt.4; uc009vtg.3; uc021okc.1	MED18	mediator complex subunit 18	chr1	+	Coding	28655513	28662478	54797
TC01000379.hg.1	11.06	10.93	0.06	0.03	T	T	1.1	0.1883	0.7462	0.8413	0.9953	T	NM_001048183; NM_023923; ENST00000373836; ENST00000373839; ENST00000493669; AK025436; BC016152; BC021247; BC029266; BC068508; OTTHUMT00000009868; OTTHUMT00000101984; OTTHUMT00000101985; OTTHUMT00000158544; uc001bpu.3; uc001bpv.1; uc001bpw.3; uc001bpx.3; uc001bpy.3	PHACTR4	phosphatase and actin regulator 4	chr1	+	Coding	28696093	28826881	65979
TC01000380.hg.1	3.07	3.25	0.13	0.16	T	T	-1.14	0.0873	0.5693	0.1075	0.4550	T				chr1	+	Coding	28807874	28807992
TC01000381.hg.1	8.92	8.71	0.01	0	T	T	1.15	0.1220	0.6456	0.0807	0.3885	T	NM_001048194; NM_001048195; NM_001048199; NM_001269; NR_002909; NR_030725; NR_030726; NR_036473; ENST00000373831; ENST00000373832; ENST00000373833; ENST00000398958; ENST00000437681; ENST00000486790; BC007300; BC010067; BC036903; BC069198; OTTHUMT00000010321; OTTHUMT00000010323; OTTHUMT00000010324; OTTHUMT00000010325; OTTHUMT00000010326; OTTHUMT00000010327; OTTHUMT00000010328; OTTHUMT00000010329; …	RCC1; SNHG3	regulator of chromosome condensation 1; small nucleolar RNA host gene 3	chr1	+	Coding	28832455	28865708	1104; 8420
TC01000382.hg.1	15.3	14.81	0.33	0.17	T	T	1.4	0.4070	0.9007	0.9558	1.0000	T				chr1	+	Coding	28835071	28835274
TC01000383.hg.1	5.47	5.29	0.02	0.19	T	T	1.14	0.3201	0.8562	0.8602	0.9993	T				chr1	+	Coding	28843988	28844087
TC01000384.hg.1	7.36	7.32	0.05	0.04	T	T	1.03	0.4906	0.9304	0.8195	0.9917	T	NM_017846; NR_003109; ENST00000373830; ENST00000495995; BC000680; BC035855; BC039879; OTTHUMT00000010346; OTTHUMT00000010347; OTTHUMT00000010348; OTTHUMT00000010349; OTTHUMT00000010350; OTTHUMT00000010351; OTTHUMT00000010352; OTTHUMT00000010353; OTTHUMT00000010354; OTTHUMT00000010355; uc001bqi.3	TRNAU1AP	tRNA selenocysteine 1 associated protein 1	chr1	+	Coding	28879529	28905057	54952
TC01000385.hg.1	6.69	7.31	0.05	0.04	T	T	-1.53	8.37E-05	0.0047	3.70E-05	0.0011	T	NM_001193532; NM_152304; ENST00000373826; ENST00000465518; BC033175; OTTHUMT00000010371; OTTHUMT00000010372; uc001bqu.3; uc001bqv.3	RAB42	RAB42, member RAS oncogene family	chr1	+	Coding	28918712	28921955	115273
TC01000386.hg.1	4.87	4.74	0.19	0.22	T	T	1.1	0.2301	0.7912	0.8412	0.9953	T				chr1	+	Coding	28969740	28975042
TC01000387.hg.1	4.99	5.28	0.33	0.19	T	T	-1.22	0.3473	0.8719	0.4989	0.8697	T				chr1	+	Coding	28972603	28975093
TC01000388.hg.1	12.22	12.02	0.24	0.15	T	T	1.15	0.7375	0.9792	0.7530	0.9756	T	NR_004407; ENST00000387069; uc009vtj.1	RNU11	RNA, U11 small nuclear	chr1	+	Coding	28975112	28975246	26824
TC01000389.hg.1	9.23	9.06	0.03	0.05	T	T	1.13	0.0450	0.4166	0.0002	0.0043	T	NM_006582; NM_024482; ENST00000294409; ENST00000361872; ENST00000373816; ENST00000480454; AK023126; BC001473; OTTHUMT00000010331; OTTHUMT00000010332; OTTHUMT00000010333; OTTHUMT00000010334; uc001bqz.3; uc001bra.3; uc001brb.3	GMEB1	glucocorticoid modulatory element binding protein 1	chr1	+	Coding	28995240	29045865	10691
TC01000390.hg.1	4.69	4.15	0.21	0.17	T	T	1.45	0.0182	0.2481	0.0196	0.1582	T				chr1	+	Coding	29016177	29016306
TC01000391.hg.1	9.11	8.99	0.09	0.03	T	T	1.08	0.2944	0.8407	0.0320	0.2208	T	NM_001172828; NM_001173128; NM_016258; ENST00000373812; ENST00000478283; ENST00000541996; ENST00000542507; AF432214; BC002559; OTTHUMT00000010335; OTTHUMT00000010336; OTTHUMT00000010337; OTTHUMT00000010338; OTTHUMT00000010339; OTTHUMT00000010340; OTTHUMT00000092196; uc001brc.3; uc001bre.3; uc010ofx.2; uc021okf.1	YTHDF2	YTH N(6)-methyladenosine RNA binding protein 2	chr1	+	Coding	29063133	29096287	51441
TC01000392.hg.1	5.73	5.71	0.03	0.05	T	T	1.01	0.7957	0.9855	1.24E-05	0.0004	T	NM_000911; ENST00000234961; OTTHUMT00000010330; uc001brf.1	OPRD1	opioid receptor, delta 1	chr1	+	Coding	29138654	29190208	4985
TC01000393.hg.1	3.74	3.51	0.12	0.07	T	F	1.18	0.0600	0.4813	1.46E-05	0.0005	F				chr1	+	Coding	29194087	29197779
TC01000394.hg.1	8.49	8.58	0.07	0.05	T	T	-1.06	0.5582	0.9476	0.0143	0.1266	T	NM_001166005; NM_001166006; NM_001166007; NM_004437; NM_203342; NM_203343; ENST00000343067; ENST00000347529; ENST00000349460; ENST00000356093; ENST00000373797; ENST00000373798; ENST00000373800; ENST00000460378; AK307816; AK310655; BC039079; BC081539; BC096104; BC096105; BC113841; OTTHUMT00000010312; OTTHUMT00000010313; OTTHUMT00000010314; OTTHUMT00000010315; OTTHUMT00000010316; OTTHUMT00000010317…	EPB41	erythrocyte membrane protein band 4.1	chr1	+	Coding	29213603	29446558	2035
TC01000395.hg.1	7.46	7.08	0.33	0.24	T	T	1.3	0.3718	0.8835	0.9613	1.0000	T				chr1	+	Coding	29312222	29312322
TC01000396.hg.1	4.18	4.18	0.25	0.22	T	T	1	0.8620	0.9921	0.9690	1.0000	T				chr1	+	Coding	29479001	29479503
TC01000397.hg.1	3.78	3.58	0.34	0.3	T	F	1.15	0.7174	0.9760	0.8907	1.0000	F				chr1	+	Coding	29550445	29551328
TC01000398.hg.1	6.39	5.91	0.06	0.06	T	T	1.4	0.2498	0.8080	0.0141	0.1259	T	NM_001195001; NM_005704; NM_133177; NM_133178; ENST00000345512; ENST00000373779; ENST00000428026; ENST00000460170; ENST00000465525; AK094849; BC146655; OTTHUMT00000010445; OTTHUMT00000010446; OTTHUMT00000010447; OTTHUMT00000010784; OTTHUMT00000010785; OTTHUMT00000010786; OTTHUMT00000010787; uc001bru.3; uc001brw.3; uc001brx.3; uc009vtq.3; uc009vtr.3	PTPRU	protein tyrosine phosphatase, receptor type, U	chr1	+	Coding	29563028	29653325	10076
TC01000399.hg.1	6.45	6.45	0.21	0.16	T	T	1	0.7036	0.9741	0.0908	0.4150	T				chr1	+	Coding	30357749	30357852
TC01000400.hg.1	3.62	3.48	0.2	0.1	T	T	1.1	0.2512	0.8094	0.0294	0.2090	T				chr1	+	Coding	30613110	30614454
TC01000401.hg.1	3.21	3.05	0.12	0.03	T	F	1.11	0.2867	0.8364	0.8351	0.9949	F				chr1	+	Coding	30888672	30893955
TC01000402.hg.1	4.49	4.51	0.1	0.05	T	T	-1.01	0.2159	0.7760	0.8008	0.9876	T	NR_034182; ENST00000414532; ENST00000414763; ENST00000443076; ENST00000454613; uc001bsb.1	MATN1-AS1	MATN1 antisense RNA 1	chr1	+	Coding	31190940	31199674	100129196
TC01000403.hg.1	4.53	4.52	0.08	0.04	T	T	1	0.9826	0.9992	0.0346	0.2320	T				chr1	+	Coding	31297075	31306693
TC01000404.hg.1	6.77	6.72	0.11	0.05	T	T	1.04	0.5626	0.9487	0.4725	0.8554	T				chr1	+	Coding	31316670	31316957
TC01000405.hg.1	4.23	4.28	0.07	0.13	T	T	-1.04	0.8744	0.9933	0.7755	0.9817	T	ENST00000431202	LOC400748	uncharacterized LOC400748	chr1	+	Coding	31331005	31333101	400748
TC01000406.hg.1	4.43	4.39	0.15	0.09	T	T	1.03	0.7367	0.9792	0.1305	0.5035	T	NR_002762	PRO0611	PRO0611 protein	chr1	+	Coding	31460912	31461481	28997
TC01000407.hg.1	11.01	10.86	0.21	0.07	T	T	1.11	0.0961	0.5913	0.0017	0.0253	T	NM_016505; ENST00000344147; ENST00000373714; ENST00000422613; ENST00000479629; ENST00000546109; AF247661; AK302248; AK302343; AK307478; BC000685; BC007446; BC050609; OTTHUMT00000010664; OTTHUMT00000010665; OTTHUMT00000010666; OTTHUMT00000010667; uc001bsp.1; uc001bsq.1; uc001bsr.1; uc009vtu.1; uc009vtv.1; uc010ogf.1	ZCCHC17	zinc finger, CCHC domain containing 17	chr1	+	Coding	31769842	31837783	51538
TC01000408.hg.1	6.97	6.98	0.09	0.11	T	T	-1	0.8709	0.9931	0.0093	0.0926	T	NM_001199037; NM_001199038; NM_001199039; NM_018565; NM_178865; ENST00000373709; ENST00000373710; ENST00000491976; ENST00000536384; ENST00000536859; AK309409; BC084580; BC126283; OTTHUMT00000010680; OTTHUMT00000010681; OTTHUMT00000010682; OTTHUMT00000091361; uc001bst.3; uc001bsu.3; uc009vtw.1; uc010ogg.2; uc010ogh.2; uc021okm.1	SERINC2	serine incorporator 2	chr1	+	Coding	31882412	31907527	347735
TC01000409.hg.1	4.59	4.58	0.08	0.05	T	T	1.01	0.7026	0.9741	0.4347	0.8308	T	NR_034112; BC104454	LINC01225	long intergenic non-protein coding RNA 1225	chr1	+	Coding	31971839	31974167	149086
TC01000410.hg.1	4.43	4.44	0.04	0.03	T	T	-1.01	0.9703	0.9990	0.3691	0.7867	T	NR_027085; ENST00000412068; ENST00000417514	LINC01226	long intergenic non-protein coding RNA 1226	chr1	+	Coding	31984036	31989846	284551
TC01000411.hg.1	4.37	4.35	0.04	0.04	T	T	1.02	0.8549	0.9910	0.9572	1.0000	T	NM_001204414; NM_001204415; NM_022164; ENST00000271064; ENST00000457433; ENST00000481165; ENST00000537531; AK296322; AK301070; BC064633; OTTHUMT00000011072; OTTHUMT00000011073; OTTHUMT00000011074; OTTHUMT00000011076; OTTHUMT00000011077; OTTHUMT00000011078; OTTHUMT00000011079; OTTHUMT00000011080; OTTHUMT00000011082; uc001bta.3; uc010ogi.1; uc010ogj.2; uc010ogk.1; uc021oko.1	TINAGL1	tubulointerstitial nephritis antigen-like 1	chr1	+	Coding	32042086	32053288	64129
TC01000412.hg.1	4.06	4.02	0.05	0.06	T	T	1.03	0.4665	0.9244	0.1182	0.4783	T	NM_001525; ENST00000373705; ENST00000373706; ENST00000403528; ENST00000468521; BC035686; BC074796; OTTHUMT00000011042; OTTHUMT00000011043; OTTHUMT00000011044; OTTHUMT00000011045; uc001btc.4; uc009vtx.2	HCRTR1	hypocretin (orexin) receptor 1	chr1	+	Coding	32083287	32098119	3061
TC01000413.hg.1	6.04	5.83	0.16	0.05	T	T	1.16	0.0031	0.0753	0.0195	0.1579	T				chr1	+	Coding	32121710	32125539
TC01000414.hg.1	6.01	5.83	0.05	0.05	T	T	1.13	0.0872	0.5691	0.5650	0.9040	T				chr1	+	Coding	32254731	32256923
TC01000415.hg.1	4.02	3.9	0.14	0.14	F	F	1.09	0.1764	0.7297	0.1855	0.5965	F				chr1	+	Coding	32379174	32380745
TC01000416.hg.1	5.11	5.07	0.21	0.06	T	T	1.03	0.5966	0.9547	0.3187	0.7450	T				chr1	+	Coding	32398621	32399576
TC01000417.hg.1	11.35	11.2	0.09	0.07	T	T	1.11	0.0400	0.3926	0.0343	0.2311	T	NM_006559; ENST00000307714; ENST00000327300; ENST00000492989; BC000717; BC010132; OTTHUMT00000011199; OTTHUMT00000091381; OTTHUMT00000091382; U78971	KHDRBS1	KH domain containing, RNA binding, signal transduction associated 1	chr1	+	Coding	32479430	32526451	10657
TC01000418.hg.1	7.11	7.18	0.18	0.06	T	T	-1.05	0.6256	0.9607	0.9289	1.0000	T	NM_018056; ENST00000336294; ENST00000487305; AK296653; AK298766; AK300293; BC004364; OTTHUMT00000011489; OTTHUMT00000091374; OTTHUMT00000091375; OTTHUMT00000091376; OTTHUMT00000091377; OTTHUMT00000091378; OTTHUMT00000091379; OTTHUMT00000091380; OTTHUMT00000099435; uc001buf.4; uc010ogt.1; uc010ogu.1; uc010ogv.2; uc010ogw.2	TMEM39B	transmembrane protein 39B	chr1	+	Coding	32537632	32568467	55116
TC01000419.hg.1	11.73	11.7	0.15	0.08	T	T	1.02	0.6023	0.9562	0.9272	1.0000	T	NM_012316; ENST00000373625; ENST00000471599; AK128609; AK295615; AK301714; BC020520; OTTHUMT00000012527; OTTHUMT00000012528; OTTHUMT00000012532; OTTHUMT00000012533; uc001bug.3; uc001buh.3; uc010ogx.2; uc010ogy.2	KPNA6	karyopherin alpha 6 (importin alpha 7)	chr1	+	Coding	32573639	32642169	23633
TC01000420.hg.1	11.16	11.28	0.08	0.09	T	T	-1.09	0.3472	0.8718	0.3703	0.7873	T	NM_175852; ENST00000373609; ENST00000373610; AF516206; BC080578; BC103823; OTTHUMT00000012843; OTTHUMT00000012844; uc001bui.3; uc001buj.3	TXLNA	taxilin alpha	chr1	+	Coding	32645287	32663886	200081
TC01000421.hg.1	5.68	5.62	0.08	0.05	T	T	1.04	0.8879	0.9937	0.2641	0.6928	T	NM_024296; ENST00000373602; ENST00000421922; ENST00000483009; BC002462; BC022848; OTTHUMT00000015722; OTTHUMT00000015723; OTTHUMT00000015724; OTTHUMT00000015728; OTTHUMT00000313451; uc001bul.1; uc021okt.1	CCDC28B	coiled-coil domain containing 28B	chr1	+	Coding	32665987	32670991	79140
TC01000422.hg.1	6.56	6.55	0.08	0.13	T	T	1.01	0.8002	0.9861	0.2053	0.6240	T	NM_001160042; NM_018134; ENST00000291358; ENST00000537469; AK299235; BC098260; OTTHUMT00000015731; uc001bum.2; uc009vua.2; uc010ogz.1	IQCC	IQ motif containing C	chr1	+	Coding	32671236	32674288	55721
TC01000423.hg.1	4.27	4.29	0.05	0.08	T	T	-1.02	0.7293	0.9781	0.9724	1.0000	T	NM_001099434; ENST00000409358; BC128073; OTTHUMT00000015735; OTTHUMT00000328293; uc001bun.2	DCDC2B	doublecortin domain containing 2B	chr1	+	Coding	32674695	32681797	149069
TC01000424.hg.1	13.47	13.29	0.04	0.08	T	T	1.13	0.0258	0.3068	0.0089	0.0899	T	NM_003757; ENST00000373586; ENST00000471486; AK289882; BC000413; BC003140; OTTHUMT00000019282; OTTHUMT00000019284; OTTHUMT00000019597; OTTHUMT00000019598; OTTHUMT00000019599; OTTHUMT00000099431; uc001bur.4; uc009vuc.3	EIF3I	eukaryotic translation initiation factor 3, subunit I	chr1	+	Coding	32687185	32697205	8668
TC01000425.hg.1	4.26	4.16	0.07	0.04	T	T	1.07	0.1714	0.7216	0.1270	0.4964	T	NM_032648; ENST00000373582; BC004269; OTTHUMT00000019615; uc001buw.3	FAM167B	family with sequence similarity 167, member B	chr1	+	Coding	32712818	32714461	84734
TC01000426.hg.1	4.7	4.83	0.07	0.03	T	T	-1.1	0.0804	0.5514	0.2634	0.6922	T	NM_001042771; NM_005356; ENST00000333070; ENST00000336890; ENST00000373564; AJ865079; AK303073; BC013200; OTTHUMT00000019616; OTTHUMT00000019804; OTTHUMT00000019805; OTTHUMT00000019806; OTTHUMT00000019807; OTTHUMT00000019808; OTTHUMT00000019809; OTTHUMT00000092576; uc001bux.3; uc001buy.3; uc001buz.3; uc001bva.3; uc010ohc.1	LCK	LCK proto-oncogene, Src family tyrosine kinase	chr1	+	Coding	32716840	32751766	3932
TC01000427.hg.1	11.58	11.42	0.07	0.02	T	T	1.12	0.6500	0.9667	0.6199	0.9269	T	NM_004964; ENST00000373548; ENST00000476391; AK296308; AK299241; AK299792; BC000301; BX648055; OTTHUMT00000019815; OTTHUMT00000019816; OTTHUMT00000019817; OTTHUMT00000019819; OTTHUMT00000020042; OTTHUMT00000020043; OTTHUMT00000020044; OTTHUMT00000020045; OTTHUMT00000020046; OTTHUMT00000099439; uc001bvb.1; uc001bvc.1; uc010ohd.1; uc010ohe.1; uc010ohf.1	HDAC1	histone deacetylase 1	chr1	+	Coding	32757687	32799236	3065
TC01000428.hg.1	4.76	4.8	0.17	0.11	T	T	-1.03	0.4670	0.9245	0.7136	0.9617	T				chr1	+	Coding	32816855	32818023
TC01000429.hg.1	4.18	4.25	0.08	0.12	T	T	-1.04	0.8956	0.9943	0.1006	0.4389	T	ENST00000421153; OTTHUMT00000020210	TSSK3	testis-specific serine kinase 3	chr1	+	Coding	32817122	32819143	81629
TC01000430.hg.1	4.76	4.84	0.13	0.11	T	T	-1.06	0.9641	0.9990	0.6349	0.9336	T	NM_052841; ENST00000373534; BC035354; OTTHUMT00000020049; uc001bvf.3	TSSK3	testis-specific serine kinase 3	chr1	+	Coding	32827798	32829924	81629
TC01000432.hg.1	6.09	5.78	0.48	0.31	T	T	1.24	0.8329	0.9874	0.9038	1.0000	T				chr1	+	Coding	33105552	33105653
TC01000433.hg.1	13.54	13.48	0.05	0.03	T	T	1.04	0.3878	0.8903	0.8269	0.9931	T	NM_001135255; NM_001135256; NM_005610; ENST00000373485; ENST00000373493; ENST00000414241; ENST00000458695; ENST00000524393; AK299410; BC003092; BC053904; BC075836; OTTHUMT00000021957; OTTHUMT00000022066; OTTHUMT00000022067; OTTHUMT00000022068; OTTHUMT00000022069; OTTHUMT00000095294; OTTHUMT00000095295; OTTHUMT00000095296; OTTHUMT00000099433; OTTHUMT00000099434; OTTHUMT00000318463; OTTHUMT00000318…	RBBP4	retinoblastoma binding protein 4	chr1	+	Coding	33116743	33151812	5928
TC01000434.hg.1	8.66	8.11	0.14	0.03	T	T	1.46	3.80E-05	0.0024	2.46E-06	0.0001	T	NM_001198972; NM_001198973; NM_020888; ENST00000294521; ENST00000373480; ENST00000373481; ENST00000401073; OTTHUMT00000022130; OTTHUMT00000022131; OTTHUMT00000022155; OTTHUMT00000095337; uc001bvu.1; uc001bvv.2; uc010ohn.1	KIAA1522	KIAA1522	chr1	+	Coding	33207486	33240571	57648
TC01000435.hg.1	9	8.97	0.07	0.04	T	T	1.02	0.7580	0.9817	0.9927	1.0000	T	NM_001256121; NM_022753; ENST00000356689; ENST00000373475; ENST00000373476; ENST00000527692; ENST00000531123; AK022965; BC015175; BX647667; OTTHUMT00000011266; OTTHUMT00000011267; OTTHUMT00000011268; OTTHUMT00000011269; OTTHUMT00000011270; OTTHUMT00000011271; OTTHUMT00000011444	S100PBP	S100P binding protein	chr1	+	Coding	33283043	33324480	64766
TC01000436.hg.1	4.98	5.04	0.04	0.15	T	T	-1.04	0.5269	0.9412	0.4126	0.8166	T	NM_002143; ENST00000373467; ENST00000480118; BC001777; OTTHUMT00000011480; OTTHUMT00000011481; OTTHUMT00000092190; OTTHUMT00000092191; OTTHUMT00000092192; uc001bwh.3	HPCA	hippocalcin	chr1	+	Coding	33351595	33364042	3208
TC01000437.hg.1	3.94	3.9	0.11	0.13	T	T	1.03	0.4380	0.9123	0.2822	0.7102	T				chr1	+	Coding	33391895	33392000
TC01000438.hg.1	4.3	4.06	0.04	0.09	T	T	1.18	0.0980	0.5949	0.2786	0.7068	T				chr1	+	Coding	33452676	33498070
TC01000439.hg.1	6.58	5.96	0.09	0.03	T	T	1.54	6.05E-05	0.0035	9.15E-05	0.0022	T	NM_052998; ENST00000294517; ENST00000373440; ENST00000373441; ENST00000373443; ENST00000484656; AB075825; AK057051; AK095127; AK315677; AL832640; AY050635; AY050636; AY050637; AY050638; BC010449; BC028128; OTTHUMT00000011866; OTTHUMT00000011867; OTTHUMT00000011868; OTTHUMT00000011869; OTTHUMT00000011870; OTTHUMT00000011871; OTTHUMT00000011872; OTTHUMT00000011873; OTTHUMT00000011874; OTTHUMT000000…	AZIN2	antizyme inhibitor 2	chr1	+	Coding	33546705	33586131	113451
TC01000440.hg.1	8.81	8.6	0.1	0.11	T	T	1.16	0.3329	0.8638	0.0038	0.0481	T	NM_152493; ENST00000373428; ENST00000477934; ENST00000539719; BC104779; BC112113; OTTHUMT00000011857; OTTHUMT00000011858; OTTHUMT00000011859; OTTHUMT00000011860; uc001bxc.1	ZNF362	zinc finger protein 362	chr1	+	Coding	33722146	33766320	149076
TC01000441.hg.1	4.71	4.38	0.23	0.14	T	T	1.25	0.3564	0.8772	0.0562	0.3155	T				chr1	+	Coding	33780296	33791644
TC01000442.hg.1	4.88	4.9	0.19	0.11	T	T	-1.02	0.8018	0.9862	0.7766	0.9820	T	ENST00000432703	LOC101929464	uncharacterized LOC101929464	chr1	+	Coding	33815953	33828846	101929464
TC01000443.hg.1	6.22	6.11	0.03	0.01	T	T	1.08	0.0484	0.4326	0.0009	0.0154	T	NM_145238; ENST00000361328; ENST00000373413; ENST00000480917; AK290195; BC008827; BC011404; OTTHUMT00000012027; OTTHUMT00000012028; OTTHUMT00000277003; uc001bxj.4; uc001bxk.2; uc009vui.3	ZSCAN20	zinc finger and SCAN domain containing 20	chr1	+	Coding	33938232	33961995	7579
TC01000444.hg.1	3.91	3.85	0.05	0.07	T	T	1.04	0.6212	0.9600	0.4242	0.8241	T	NM_145205; NR_033264; ENST00000425537; ENST00000519684; ENST00000522796; BC021180; BC070148; OTTHUMT00000036849; OTTHUMT00000036850; OTTHUMT00000036851; OTTHUMT00000375773; uc001bxp.3; uc001bxq.3	HMGB4	high mobility group box 4	chr1	+	Coding	34326076	34330392	127540
TC01000445.hg.1	4.32	4.21	0.05	0.08	T	T	1.08	0.3950	0.8935	0.5283	0.8845	T	NR_038372; ENST00000414868; ENST00000425631; ENST00000431046; ENST00000432447; ENST00000434181; ENST00000438719	CSMD2-AS1	CSMD2 antisense RNA 1	chr1	+	Coding	34334554	34351059	402779
TC01000446.hg.1	7.88	7.65	0.18	0.16	T	T	1.17	0.3944	0.8933	0.0475	0.2845	T				chr1	+	Coding	34578550	34578664
TC01000447.hg.1	7.06	7.41	0.19	0.06	T	T	-1.27	0.0116	0.1868	0.0229	0.1763	T	NM_001134734; NM_032884; ENST00000373374; ENST00000488417; BC007637; BC064845; OTTHUMT00000011463; OTTHUMT00000036845; uc001bxs.4; uc001bxt.3	C1orf94	chromosome 1 open reading frame 94	chr1	+	Coding	34632484	34684732	84970
TC01000448.hg.1	4.76	4.76	0.19	0.02	T	T	1	0.9524	0.9989	0.7958	0.9862	T	NM_005268; ENST00000338513; BC004379; OTTHUMT00000011561	GJB5	gap junction protein beta 5	chr1	+	Coding	35220648	35224113	2709
TC01000449.hg.1	5.11	4.93	0.08	0.2	T	T	1.14	0.1209	0.6442	0.0763	0.3765	T	NM_153212; ENST00000339480; BC034709; OTTHUMT00000011560; uc001bxv.1	GJB4	gap junction protein beta 4	chr1	+	Coding	35225342	35229325	127534
TC01000450.hg.1	4.48	4.49	0.08	0.07	T	T	-1	0.8502	0.9903	0.7873	0.9840	T	NM_001005752; NM_024009; ENST00000373362; ENST00000373366; BC012918; BC110640; OTTHUMT00000011558; OTTHUMT00000011559; uc001bxx.3; uc001bxy.3	GJB3	gap junction protein beta 3	chr1	+	Coding	35246790	35251970	2707
TC01000451.hg.1	3.53	3.54	0.05	0.06	T	T	-1.01	0.5366	0.9430	0.8382	0.9953	T	NM_002060; ENST00000342280; AK310985; AK313477; BC027889; BC072389; OTTHUMT00000011556; OTTHUMT00000011557; uc001bya.3; uc009vul.3; uc009vum.1	GJA4	gap junction protein alpha 4	chr1	+	Coding	35258171	35261348	2701
TC01000452.hg.1	4.07	3.92	0.08	0.39	T	T	1.11	0.5129	0.9374	0.8296	0.9938	T				chr1	+	Coding	35316295	35317156
TC01000453.hg.1	3.97	4.09	0.22	0.11	F	T	-1.09	0.3771	0.8860	0.2675	0.6961	F				chr1	+	Coding	35409357	35409425
TC01000454.hg.1	10.05	10.08	0.03	0.1	T	T	-1.02	0.8465	0.9898	0.9317	1.0000	T	NM_024772; ENST00000359858; ENST00000373329; ENST00000373330; ENST00000488455; AK096206; AK299779; AK308655; BC037313; BX648307; CR936813; OTTHUMT00000012705; OTTHUMT00000012706; OTTHUMT00000012707; OTTHUMT00000012708; OTTHUMT00000012709; OTTHUMT00000012710; OTTHUMT00000012711; OTTHUMT00000012712; OTTHUMT00000012713; uc001byl.1; uc001bym.3; uc001byn.3; uc001byo.3; uc009vus.1; uc009vut.3; uc010ohu…	ZMYM1	zinc finger, MYM-type 1	chr1	+	Coding	35525387	35581460	79830
TC01000455.hg.1	10.41	10.18	0.07	0.22	T	T	1.18	0.7446	0.9795	0.7678	0.9803	T				chr1	+	Coding	35661570	35661663
TC01000456.hg.1	12.39	12.44	0.06	0.08	T	T	-1.04	0.4976	0.9327	0.0001	0.0026	T	NM_005095; ENST00000314607; ENST00000482131; AK309705; BC127113; BC127114; OTTHUMT00000012207; OTTHUMT00000012208; OTTHUMT00000012209; OTTHUMT00000012680; OTTHUMT00000012681; OTTHUMT00000012682; uc001byt.3; uc001byu.3; uc009vuu.3; uc009vuv.3	ZMYM4	zinc finger, MYM-type 4	chr1	+	Coding	35734568	35887659	9202
TC01000457.hg.1	5.31	5.07	0.24	0.23	T	T	1.17	0.2212	0.7822	0.7549	0.9763	T				chr1	+	Coding	35775875	35776026
TC01000458.hg.1	7.21	7.37	0.11	0.07	T	T	-1.12	0.4093	0.9016	0.1707	0.5735	T	NM_001014839; NM_001014841; NM_014284; ENST00000356090; ENST00000373243; ENST00000373253; ENST00000459931; BC024592; OTTHUMT00000131296; OTTHUMT00000131297; OTTHUMT00000131298; OTTHUMT00000131299; OTTHUMT00000131300; OTTHUMT00000131301; uc001bza.3; uc001bzb.3; uc001bzc.3	NCDN	neurochondrin	chr1	+	Coding	36023074	36032875	23154
TC01000459.hg.1	4.1	4.19	0.03	0.16	T	T	-1.07	0.5011	0.9336	0.6540	0.9402	T	NM_178548; ENST00000373235; BC041175; OTTHUMT00000012732; uc010ohy.2	TFAP2E	transcription factor AP-2 epsilon (activating enhancer binding protein 2 epsilon)	chr1	+	Coding	36038971	36060929	339488
TC01000460.hg.1	6.14	6.05	0.03	0.11	T	T	1.06	0.7033	0.9741	0.3424	0.7643	T	OTTHUMT00000012733	RP5-983H21.3		chr1	+	Coding	36057977	36059256
TC01000461.hg.1	6.65	6.21	0.08	0.06	T	T	1.36	0.0174	0.2417	0.1387	0.5187	T				chr1	+	Coding	36204990	36209177
TC01000462.hg.1	8.37	7.91	0.07	0.09	T	T	1.37	0.0522	0.4474	0.1937	0.6073	T	NM_017629; ENST00000373210; ENST00000488778; BC152450; OTTHUMT00000012213; OTTHUMT00000091358; OTTHUMT00000091359; uc001bzj.2	AGO4	argonaute RISC catalytic component 4	chr1	+	Coding	36273773	36323491	192670
TC01000463.hg.1	10.97	10.77	0.16	0.03	T	T	1.15	0.4491	0.9172	0.0895	0.4121	T	NM_012199; ENST00000373204; ENST00000373206; AK001622; BC063275; CR936823; OTTHUMT00000019336; OTTHUMT00000019337; uc001bzk.3; uc001bzl.3; uc009vuy.3	AGO1	argonaute RISC catalytic component 1	chr1	+	Coding	36335409	36389900	26523
TC01000464.hg.1	7.83	7.42	0.09	0.21	T	T	1.32	0.2158	0.7760	0.0519	0.3006	T	AK025726	AGO1	argonaute RISC catalytic component 1	chr1	+	Coding	36391433	36395210	26523
TC01000465.hg.1	9.3	9.19	0.08	0.07	T	T	1.08	0.2377	0.7974	0.0014	0.0207	T	NM_024852; NM_177422; ENST00000246314; ENST00000324350; ENST00000373191; ENST00000397828; ENST00000471099; AK027796; OTTHUMT00000019829; OTTHUMT00000019830; OTTHUMT00000019831; OTTHUMT00000091354; OTTHUMT00000091357; uc001bzn.1; uc001bzp.3; uc001bzq.3	AGO3	argonaute RISC catalytic component 3	chr1	+	Coding	36396319	36522063	192669
TC01000466.hg.1	4.56	4.53	0.04	0.03	T	T	1.02	0.9389	0.9984	0.9901	1.0000	T	NM_014466; ENST00000207457; BC022005; BC035620; OTTHUMT00000020200; OTTHUMT00000020201; OTTHUMT00000020202; uc001bzr.3; uc001bzs.3	TEKT2	tektin 2 (testicular)	chr1	+	Coding	36549676	36553876	27285
TC01000467.hg.1	7.44	7.57	0.05	0.02	T	T	-1.09	0.2955	0.8413	0.0511	0.2978	T	NM_017825; ENST00000373178; BC014169; OTTHUMT00000020199; uc001bzt.3	ADPRHL2	ADP-ribosylhydrolase like 2	chr1	+	Coding	36554453	36559533	54936
TC01000468.hg.1	10.04	9.88	0.08	0.15	T	T	1.11	0.1853	0.7421	0.0024	0.0324	T	NM_018067; ENST00000316156; ENST00000373148; ENST00000373150; ENST00000373151; ENST00000474796; AK095939; AK096341; BC057293; BC067256; BC106053; OTTHUMT00000020762; OTTHUMT00000020763; OTTHUMT00000020764; OTTHUMT00000020765; OTTHUMT00000023449; OTTHUMT00000023450; OTTHUMT00000091347; uc001bzz.3; uc001caa.3; uc001cab.3; uc001cac.3; uc001cad.3	MAP7D1	MAP7 domain containing 1	chr1	+	Coding	36621194	36646450	55700
TC01000469.hg.1	12.95	12.92	0.03	0.08	T	T	1.02	0.2550	0.8122	0.7091	0.9605	T	NM_005119; ENST00000354618; ENST00000466743; ENST00000469141; BC054046; BC112330; BC112350; OTTHUMT00000021688; OTTHUMT00000023220; OTTHUMT00000023221; OTTHUMT00000091353; uc001cae.4; uc001caf.4; uc001cag.1	THRAP3	thyroid hormone receptor associated protein 3	chr1	+	Coding	36690017	36770958	9967
TC01000471.hg.1	4.12	4.08	0.11	0.1	T	T	1.03	0.7540	0.9809	0.2977	0.7261	T				chr1	+	Coding	37238741	37241369
TC01000472.hg.1	5.31	5.36	0.05	0.03	T	T	-1.04	0.6670	0.9697	0.6232	0.9284	T	NR_036217; uc021oll.1	MIR4255	microRNA 4255	chr1	+	Coding	37627164	37627235	100422898
TC01000473.hg.1	4.2	4.27	0.12	0.29	T	T	-1.05	0.3528	0.8758	0.1806	0.5894	T				chr1	+	Coding	37669211	37669317
TC01000474.hg.1	6.98	6.26	0.11	0.07	T	T	1.65	9.56E-09	2.36E-06	3.07E-08	2.65E-06	T	NM_025079; ENST00000373087; BC005001; OTTHUMT00000012154; OTTHUMT00000012157; OTTHUMT00000012158; uc001cbb.4	ZC3H12A	zinc finger CCCH-type containing 12A	chr1	+	Coding	37940119	37949978	80149
TC01000475.hg.1	8.58	8.71	0.09	0.1	T	T	-1.09	0.9197	0.9970	0.9917	1.0000	T	NM_003462; ENST00000296218; ENST00000497858; AK295199; BC039074; BC046117; OTTHUMT00000012159; OTTHUMT00000012160; OTTHUMT00000012437; OTTHUMT00000012438; OTTHUMT00000091267; uc001cbj.3	DNALI1	dynein, axonemal, light intermediate chain 1	chr1	+	Coding	38022520	38032458	7802
TC01000476.hg.1	10.2	10.41	0.07	0.15	T	T	-1.16	0.0677	0.5085	0.2158	0.6368	T	NM_018101; ENST00000327331; ENST00000373055; AK022606; AK302116; BC000703; BC001651; BC008079; BC016944; OTTHUMT00000012473; OTTHUMT00000012474; uc010oih.1	CDCA8	cell division cycle associated 8	chr1	+	Coding	38158090	38175391	55143
TC01000477.hg.1	4.46	4.33	0.17	0.34	T	T	1.09	0.5539	0.9467	0.5050	0.8730	T				chr1	+	Coding	38215874	38215974
TC01000478.hg.1	5.86	6.12	0.07	0.13	T	T	-1.2	0.0761	0.5383	0.0486	0.2883	T	NM_001031740; NM_001113482; NM_152496; ENST00000329006; ENST00000373045; ENST00000397631; ENST00000525897; BC077730; OTTHUMT00000012468; OTTHUMT00000012469; uc001cbx.2; uc001cby.2; uc001cbz.2	MANEAL	mannosidase, endo-alpha-like	chr1	+	Coding	38259474	38267278	149175
TC01000479.hg.1	6.49	6.47	0.05	0.01	T	T	1.01	0.8922	0.9939	0.7483	0.9738	T	NM_001142726; NM_198446; ENST00000373042; ENST00000373043; ENST00000468084; BC057819; BC107856; OTTHUMT00000012471; OTTHUMT00000012472; OTTHUMT00000012946; uc001ccd.2; uc010oii.1	C1orf122	chromosome 1 open reading frame 122	chr1	+	Coding	38272651	38275126	127687
TC01000480.hg.1	7.49	7.31	0.11	0.14	T	T	1.13	0.1532	0.6970	0.3777	0.7923	T				chr1	+	Coding	38326369	38327252
TC01000481.hg.1	4.48	4.53	0.32	0.09	T	T	-1.03	0.3284	0.8618	0.1672	0.5682	T				chr1	+	Coding	38349909	38349989
TC01000482.hg.1	6.18	6.13	0.21	0.27	T	T	1.04	0.4468	0.9162	0.3444	0.7659	T				chr1	+	Coding	38350695	38350789
TC01000483.hg.1	7.86	7.37	0.14	0.25	T	T	1.41	0.0052	0.1088	0.0424	0.2646	T				chr1	+	Coding	38457134	38457241
TC01000484.hg.1	10.98	10.71	0.12	0.04	T	T	1.2	0.0089	0.1575	0.0011	0.0179	T	NM_016037; ENST00000373014; ENST00000488453; AK023587; AK296018; AK308377; BC005182; OTTHUMT00000012962; OTTHUMT00000012963; OTTHUMT00000012964; OTTHUMT00000012965; uc001ccn.4; uc009vvm.3; uc010oil.2	UTP11L	UTP11-like, U3 small nucleolar ribonucleoprotein (yeast)	chr1	+	Coding	38474930	38490497	51118
TC01000485.hg.1	6.04	6	0.02	0.05	T	T	1.03	0.5754	0.9511	0.8130	0.9908	T				chr1	+	Coding	38512986	38584697
TC01000486.hg.1	4.06	4.11	0.12	0.12	T	T	-1.04	0.9462	0.9986	0.1682	0.5698	T	NR_037432; uc021olo.1	MIR3659	microRNA 3659	chr1	+	Coding	38554903	38555001	100500801
TC01000487.hg.1	6.98	6.64	0.15	0.12	T	T	1.27	0.0412	0.3979	0.1630	0.5619	T				chr1	+	Coding	38862331	38862437
TC01000488.hg.1	3.67	3.44	0.19	0.15	T	T	1.17	0.1841	0.7408	0.4391	0.8340	T				chr1	+	Coding	38940868	38942156
TC01000489.hg.1	6.68	6.67	0.04	0.07	T	T	1.01	0.6116	0.9581	0.1377	0.5169	T	ENST00000433671; ENST00000443161; ENST00000456813	LOC105378663	uncharacterized LOC105378663	chr1	+	Coding	39325672	39385068	105378663
TC01000490.hg.1	5.51	5.46	0.09	0.3	T	T	1.03	0.7748	0.9833	0.1597	0.5563	T				chr1	+	Coding	39392542	39392649
TC01000491.hg.1	11.84	11.84	0.02	0.09	T	T	-1	0.8806	0.9935	0.0549	0.3107	T	NM_001136275; NM_024595; ENST00000372984; ENST00000432648; ENST00000446189; AK298890; BC119745; OTTHUMT00000019687; uc001ccw.3; uc010oip.2; uc010oiq.2	AKIRIN1	akirin 1	chr1	+	Coding	39456895	39471737	79647
TC01000492.hg.1	14.14	14.02	0.16	0.02	T	T	1.09	0.2991	0.8439	0.3866	0.7987	T	NM_001184979; NM_004552; ENST00000372967; ENST00000372969; BC001884; BC093057; OTTHUMT00000019688; OTTHUMT00000019689; uc001ccx.3; uc001ccy.3	NDUFS5	NADH dehydrogenase (ubiquinone) Fe-S protein 5, 15kDa (NADH-coenzyme Q reductase)	chr1	+	Coding	39491967	39500308	4725
TC01000493.hg.1	13.33	13.7	0.13	0.13	T	T	-1.3	0.1762	0.7295	0.6444	0.9373	T	NM_012090; ENST00000289893; ENST00000361689; ENST00000372915; ENST00000476350; ENST00000484793; AB033077; AK023285; AK127519; AK299010; AK304414; BC007330; BX647441; OTTHUMT00000020986; OTTHUMT00000020987; OTTHUMT00000020988; OTTHUMT00000020989; OTTHUMT00000020990; OTTHUMT00000020991; OTTHUMT00000020992; OTTHUMT00000020993; OTTHUMT00000020994; OTTHUMT00000022993; OTTHUMT00000022994; OTTHUMT000000…	MACF1; KIAA0754	microtubule-actin crosslinking factor 1; KIAA0754	chr1	+	Coding	39546988	39952810	23499; 643314
TC01000494.hg.1	10.57	11.92	0.04	0.05	T	T	-2.55	3.11E-09	9.56E-07	3.60E-07	2.15E-05	T	NM_015038; ENST00000530275; uc009vvt.1	KIAA0754; MACF1	KIAA0754; microtubule-actin crosslinking factor 1	chr1	+	Coding	39875176	39882154	643314; 23499
TC01000495.hg.1	4.24	4.25	0.06	0.06	T	T	-1.01	0.7577	0.9817	0.7829	0.9835	T	NM_181809; ENST00000331593; BC131617; OTTHUMT00000023079; uc001cdi.3	BMP8A	bone morphogenetic protein 8a	chr1	+	Coding	39957318	39995541	353500
TC01000496.hg.1	4.29	3.97	0.3	0.15	T	T	1.25	0.0393	0.3879	0.1152	0.4719	T				chr1	+	Coding	39970195	39970267
TC01000497.hg.1	4.03	4.01	0.16	0.16	T	T	1.02	0.8833	0.9935	0.7642	0.9791	T	BC072388	OXCT2P1	3-oxoacid CoA-transferase 2 pseudogene 1	chr1	+	Coding	39980538	39982339	192217
TC01000498.hg.1	5.73	5.31	0.3	0.24	T	T	1.34	0.0894	0.5748	0.1146	0.4709	T				chr1	+	Coding	40030832	40038875
TC01000499.hg.1	5.4	5.26	0.16	0.24	T	T	1.1	0.1664	0.7143	0.4917	0.8655	T				chr1	+	Coding	40099088	40099575
TC01000500.hg.1	6.85	6.79	0.1	0.05	T	T	1.04	0.6345	0.9632	0.9391	1.0000	T	NM_001195007; NM_006112; NM_203456; NR_036543; NR_036544; ENST00000324379; ENST00000356511; ENST00000372830; ENST00000372835; ENST00000470213; ENST00000480169; AK094660; AL833576; BC004898; BC008451; BC107736; OTTHUMT00000025642; OTTHUMT00000025643; OTTHUMT00000025644; OTTHUMT00000025645; OTTHUMT00000025646; OTTHUMT00000025647; OTTHUMT00000025648; OTTHUMT00000025649; OTTHUMT00000025650; OTTHUMT00…	PPIE	peptidylprolyl isomerase E (cyclophilin E)	chr1	+	Coding	40157854	40229586	10450
TC01000501.hg.1	8.33	8.32	0.11	0.15	T	T	1.01	0.9867	0.9992	0.8175	0.9915	T				chr1	+	Coding	40183700	40183828
TC01000502.hg.1	3.86	3.89	0.13	0.12	T	T	-1.02	0.2626	0.8186	0.0397	0.2536	T	ENST00000418255	LOC105378668	uncharacterized LOC105378668	chr1	+	Coding	40363417	40364770	105378668
TC01000503.hg.1	6.58	6.36	0.12	0.07	T	T	1.17	0.1836	0.7399	1.30E-10	2.83E-08	T	NM_001136493; NM_032793; ENST00000372809; ENST00000372811; ENST00000420632; ENST00000480630; AK297991; AK301533; AL834184; BC011587; BC069694; BC092414; OTTHUMT00000025755; OTTHUMT00000025756; OTTHUMT00000025757; OTTHUMT00000025758; OTTHUMT00000025759; OTTHUMT00000090744; OTTHUMT00000090745; OTTHUMT00000090746; OTTHUMT00000090747; uc001ceu.3; uc001cev.3; uc009vvy.3; uc010ojb.1; uc010ojc.2	MFSD2A	major facilitator superfamily domain containing 2A	chr1	+	Coding	40420784	40435638	84879
TC01000504.hg.1	12.99	12.8	0.04	0.04	T	T	1.14	0.1510	0.6941	0.0006	0.0113	T	NM_001105530; NM_006367; ENST00000340450; ENST00000372792; ENST00000372797; ENST00000372798; ENST00000372802; ENST00000372805; ENST00000479759; AK297829; AK300861; AK315731; BC013963; BC095440; L12168; OTTHUMT00000013106; OTTHUMT00000013107; OTTHUMT00000013108; OTTHUMT00000013109; OTTHUMT00000013110; OTTHUMT00000013111; OTTHUMT00000013112; OTTHUMT00000013113; OTTHUMT00000013114; OTTHUMT0000001311…	CAP1	CAP, adenylate cyclase-associated protein 1 (yeast)	chr1	+	Coding	40505905	40538321	10487
TC01000505.hg.1	10.82	10.69	0.04	0.01	T	T	1.09	0.2827	0.8325	0.0632	0.3386	T	NM_012421; ENST00000372771; AB209099; BC113666; OTTHUMT00000015767; uc001cfc.4; uc001cfd.4	RLF	rearranged L-myc fusion	chr1	+	Coding	40627041	40706593	6018
TC01000506.hg.1	7.26	6.28	0.58	0.18	T	T	1.97	0.0035	0.0828	0.0608	0.3305	T				chr1	+	Coding	40643515	40643621
TC01000507.hg.1	4.32	4.26	0.05	0.1	T	T	1.04	0.6336	0.9628	0.6311	0.9318	T	NM_001008740; ENST00000372766; ENST00000468258; BC108666; OTTHUMT00000015769; OTTHUMT00000015770; uc001cfe.2	TMCO2	transmembrane and coiled-coil domains 2	chr1	+	Coding	40711619	40717365	127391
TC01000508.hg.1	12.5	12.44	0.11	0.05	T	T	1.04	0.2436	0.8022	1.61E-06	7.58E-05	T	NM_005857; ENST00000372759; ENST00000479131; BC037283; OTTHUMT00000015766; OTTHUMT00000319378; OTTHUMT00000319379; OTTHUMT00000319380	ZMPSTE24	zinc metallopeptidase STE24	chr1	+	Coding	40723733	40759856	10269
TC01000509.hg.1	6.62	6.27	0.17	0.12	T	T	1.27	0.0506	0.4420	0.2795	0.7077	T	OTTHUMT00000015772	RP1-39G22.5		chr1	+	Coding	40747986	40749177
TC01000510.hg.1	9.14	9.24	0.03	0.06	T	T	-1.07	0.6996	0.9738	0.0018	0.0265	T	NM_001198978; NM_001198979; NM_001198980; NM_022733; ENST00000372708; ENST00000372718; ENST00000487871; ENST00000539317; AK294675; BC021133; OTTHUMT00000019074; OTTHUMT00000019075; OTTHUMT00000019076; OTTHUMT00000019077; uc001cfj.3; uc001cfk.3; uc010oji.2; uc010ojj.2; uc021oma.1	SMAP2	small ArfGAP2	chr1	+	Coding	40810522	40888998	64744
TC01000511.hg.1	9.64	8.82	0.15	0.08	T	T	1.76	7.58E-08	1.35E-05	5.48E-08	4.28E-06	T	NM_023070; ENST00000361584; ENST00000411995; ENST00000484445; AL137241; BC017498; OTTHUMT00000019078; OTTHUMT00000019079; OTTHUMT00000019080; uc001cfl.2; uc001cfn.2	ZFP69B	ZFP69 zinc finger protein B	chr1	+	Coding	40915771	40929390	65243
TC01000512.hg.1	5.24	5.22	0.07	0.2	T	T	1.01	0.6000	0.9555	0.2589	0.6869	T	NM_198494; ENST00000372705; ENST00000372706; ENST00000482712; BC041873; BC144174; OTTHUMT00000019082; OTTHUMT00000019083; OTTHUMT00000019084; uc001cfo.3; uc009vwb.3; uc010ojk.2	ZFP69	ZFP69 zinc finger protein	chr1	+	Coding	40942887	40962015	339559
TC01000513.hg.1	4.73	4.65	0.1	0.09	T	T	1.06	0.8395	0.9886	0.8513	0.9982	T	NM_022774; ENST00000296380; ENST00000358527; ENST00000372703; ENST00000471429; AK094092; BC021969; OTTHUMT00000019086; OTTHUMT00000019087; OTTHUMT00000019088; OTTHUMT00000019089; OTTHUMT00000019090; OTTHUMT00000019091; OTTHUMT00000019092; OTTHUMT00000019093; OTTHUMT00000019094; OTTHUMT00000019095; uc001cfp.3; uc001cfq.3; uc001cfr.3	EXO5	exonuclease 5	chr1	+	Coding	40974413	40982228	64789
TC01000514.hg.1	7.8	7.56	0.14	0.04	T	T	1.18	0.0287	0.3259	0.1092	0.4590	T	NM_152373; ENST00000372696; ENST00000372697; ENST00000372699; ENST00000493756; BC091518; OTTHUMT00000019260; OTTHUMT00000019261; OTTHUMT00000019262; OTTHUMT00000019263; OTTHUMT00000019264; OTTHUMT00000019575; uc001cft.2	ZNF684	zinc finger protein 684	chr1	+	Coding	40997233	41013841	127396
TC01000515.hg.1	8.22	8.22	0.06	0.04	T	T	1	0.7861	0.9847	0.2660	0.6945	T	NM_001142587; NM_001142588; NM_001142589; NM_001142590; NM_014223; ENST00000308733; ENST00000372651; ENST00000372652; ENST00000372653; ENST00000372654; ENST00000425457; ENST00000427410; ENST00000440226; ENST00000447388; ENST00000456393; ENST00000483091; AF191744; AK000346; AK301215; BC005003; OTTHUMT00000020796; OTTHUMT00000020797; OTTHUMT00000020798; OTTHUMT00000020799; OTTHUMT00000020800; OTTHU…	NFYC	nuclear transcription factor Y subunit gamma	chr1	+	Coding	41157242	41237277	4802
TC01000516.hg.1	4.77	4.55	0.41	0.28	T	T	1.16	0.5144	0.9374	0.4189	0.8206	T	NR_029846; uc001cgf.2	MIR30E	microRNA 30e	chr1	+	Coding	41220027	41220118	407034
TC01000517.hg.1	5.8	5.84	0.22	0.13	T	T	-1.02	0.3346	0.8656	0.8738	1.0000	T	NR_029833; ENST00000385227; uc001cgg.3	MIR30C1	microRNA 30c-1	chr1	+	Coding	41222956	41223044	407031
TC01000518.hg.1	4.58	4.58	0.04	0.01	T	T	1	0.7718	0.9831	0.9965	1.0000	T	NM_004700; NM_172163; ENST00000347132; ENST00000506017; ENST00000509682; OTTHUMT00000020812; OTTHUMT00000020813; OTTHUMT00000366513; OTTHUMT00000366514; uc001cgh.2; uc001cgi.2	KCNQ4	potassium channel, voltage gated KQT-like subfamily Q, member 4	chr1	+	Coding	41249684	41306124	9132
TC01000519.hg.1	3.81	4.04	0.26	0.07	T	T	-1.17	0.1615	0.7078	0.5447	0.8946	T				chr1	+	Coding	41329586	41342342
TC01000520.hg.1	10.29	10.23	0.1	0.03	T	T	1.04	0.8675	0.9924	0.5032	0.8722	T	NM_001905; ENST00000372616; ENST00000372621; ENST00000475060; AK130549; AK299122; AK303797; AK304817; BC009408; OTTHUMT00000015629; OTTHUMT00000015630; OTTHUMT00000015631; OTTHUMT00000015632; OTTHUMT00000015633; OTTHUMT00000015634; OTTHUMT00000015636; OTTHUMT00000015637; OTTHUMT00000015638; OTTHUMT00000015639; OTTHUMT00000015640; OTTHUMT00000015641; uc001cgk.4; uc001cgl.4; uc010ojo.2; uc010ojp.1;…	CTPS1	CTP synthase 1	chr1	+	Coding	41445007	41478235	1503
TC01000521.hg.1	5.29	5.38	0.17	0.13	T	T	-1.06	0.5606	0.9484	0.9251	1.0000	T	NR_037868; uc021omd.1	SLFNL1-AS1	SLFNL1 antisense RNA 1	chr1	+	Coding	41480262	41509562	100507178
TC01000522.hg.1	4.29	4.3	0.1	0.03	T	T	-1	0.6044	0.9570	0.9974	1.0000	T	ENST00000422305; ENST00000425554; ENST00000445073	LOC102723924	uncharacterized LOC102723924	chr1	+	Coding	41708045	41750533	102723924
TC01000523.hg.1	5.31	5.12	0.09	0.19	T	T	1.14	0.3043	0.8466	0.9200	1.0000	T	OTTHUMT00000015642	FOXO6	forkhead box O6	chr1	+	Coding	41827594	41849262	100132074
TC01000524.hg.1	4.87	4.8	0.28	0.11	T	T	1.05	0.5772	0.9515	0.1412	0.5227	T				chr1	+	Coding	42001114	42001539
TC01000525.hg.1	4.24	4.36	0.07	0.08	T	T	-1.09	0.4716	0.9263	0.3904	0.8012	T	NM_007102; ENST00000372581; BC069301; BC093779; BC093781; OTTHUMT00000018307; uc001chc.1	GUCA2B	guanylate cyclase activator 2B (uroguanylin)	chr1	+	Coding	42619092	42621495	2981
TC01000526.hg.1	4.24	4.24	0.06	0.03	T	T	-1	0.8297	0.9873	0.7600	0.9781	T	NM_173642; ENST00000431473; BC039737; OTTHUMT00000019174; OTTHUMT00000019175; uc001chi.2	RIMKLA	ribosomal modification protein rimK-like family member A	chr1	+	Coding	42846466	42889900	284716
TC01000528.hg.1	8.84	8.52	0.13	0.12	T	T	1.25	0.0748	0.5347	0.0976	0.4317	T				chr1	+	Coding	43034704	43034810
TC01000529.hg.1	7.74	7.55	0.15	0.02	T	T	1.14	0.3072	0.8489	0.1680	0.5696	T	NM_006347; ENST00000304979; ENST00000372549; ENST00000372550; AK294288; AK309438; BC003412; OTTHUMT00000019778; OTTHUMT00000019779; OTTHUMT00000019780; OTTHUMT00000019781; OTTHUMT00000019782; OTTHUMT00000019783; uc001chq.3; uc009vwl.2; uc021omf.1	PPIH	peptidylprolyl isomerase H (cyclophilin H)	chr1	+	Coding	43124048	43142429	10465
TC01000530.hg.1	4.54	4.19	0.32	0.14	T	T	1.27	0.0300	0.3349	0.0564	0.3158	T	AF086102	PPIH	peptidylprolyl isomerase H (cyclophilin H)	chr1	+	Coding	43144357	43147330	10465
TC01000531.hg.1	14.63	14.61	0.04	0.11	T	T	1.01	0.8454	0.9897	0.5845	0.9137	T	NM_004559; ENST00000321358; ENST00000467957; BC002411; BC010430; BC015208; BC038384; BC065571; BC070084; BC071708; BC098435; BC106045; OTTHUMT00000019786; OTTHUMT00000019787; OTTHUMT00000097210; OTTHUMT00000097211; uc001chs.3	YBX1	Y box binding protein 1	chr1	+	Coding	43148066	43168033	4904
TC01000532.hg.1	4.32	4.33	0.14	0.4	T	T	-1.01	0.1428	0.6821	0.5728	0.9080	T	OTTHUMT00000020000	RP5-994D16.7		chr1	+	Coding	43221886	43222881
TC01000533.hg.1	6.22	6.28	0.03	0.02	T	T	-1.04	0.3084	0.8499	0.9129	1.0000	T	NM_024097; NR_040733; ENST00000372525; BC001508; OTTHUMT00000020001; OTTHUMT00000020003; OTTHUMT00000020004; OTTHUMT00000020007; uc001cia.4	C1orf50	chromosome 1 open reading frame 50	chr1	+	Coding	43232916	43264127	79078
TC01000534.hg.1	6.07	6.33	0.15	0.07	T	T	-1.19	0.1691	0.7188	0.2941	0.7223	T	NM_001017922; NM_018538; ENST00000328249; ENST00000372514; ENST00000372517; ENST00000487556; AK125447; AK295704; BC099703; BC099707; BX537371; OTTHUMT00000020180; OTTHUMT00000020181; OTTHUMT00000020182; OTTHUMT00000020183; OTTHUMT00000020184; uc001cic.1; uc001cid.1; uc001cie.1; uc001cif.1; uc010ojw.1	ERMAP	erythroblast membrane-associated protein (Scianna blood group)	chr1	+	Coding	43282776	43310660	114625
TC01000535.hg.1	7.37	7.41	0.17	0.09	T	T	-1.03	0.9885	0.9994	0.8524	0.9985	T	NM_001242739; NM_015911; ENST00000372502; ENST00000372503; ENST00000372504; ENST00000372506; ENST00000372507; ENST00000372508; AK296201; BC000157; OTTHUMT00000020189; OTTHUMT00000020190; OTTHUMT00000020192; OTTHUMT00000020193; OTTHUMT00000097215; uc001cig.3; uc001cih.3; uc009vwm.3; uc021omh.1	ZNF691	zinc finger protein 691	chr1	+	Coding	43312244	43318148	51058
TC01000536.hg.1	5.5	5.58	0.09	0.05	T	T	-1.06	0.9505	0.9989	0.4116	0.8160	T	BC043541	LOC339539	uncharacterized LOC339539	chr1	+	Coding	43323293	43354460	339539
TC01000537.hg.1	4.67	4.75	0.07	0.11	T	T	-1.05	0.7825	0.9847	0.0849	0.3997	T	NR_033967; ENST00000416689; uc001cil.3	SLC2A1-AS1	SLC2A1 antisense RNA 1	chr1	+	Coding	43424720	43449029	440584
TC01000538.hg.1	5.1	4.92	0.18	0.16	T	T	1.14	0.3059	0.8481	0.9445	1.0000	T				chr1	+	Coding	43457109	43457215
TC01000539.hg.1	4.16	3.98	0.07	0.12	T	T	1.14	0.2122	0.7730	0.8536	0.9986	T	NM_001101376; ENST00000335282; ENST00000409337; ENST00000410025; ENST00000410048; AK309744; OTTHUMT00000019024; OTTHUMT00000019025; OTTHUMT00000019026; OTTHUMT00000019027; OTTHUMT00000019028; OTTHUMT00000019029; uc009vwo.3	FAM183A	family with sequence similarity 183, member A	chr1	+	Coding	43585819	43622067	440585
TC01000540.hg.1	4.39	4.37	0.04	0.04	T	T	1.02	0.9413	0.9984	0.9961	1.0000	T	NM_001167965; NM_001195831; NM_152498; ENST00000372492; ENST00000528956; BC117280; BC143804; OTTHUMT00000019014; OTTHUMT00000019023	CFAP57	cilia and flagella associated protein 57	chr1	+	Coding	43637820	43720029	149465
TC01000541.hg.1	4.37	4.06	0.12	0.36	T	T	1.24	0.1950	0.7532	0.3781	0.7925	T				chr1	+	Coding	43662088	43662207
TC01000542.hg.1	4.46	4.34	0.11	0.03	T	T	1.09	0.0766	0.5401	0.2904	0.7186	T	NM_144626; ENST00000432792; ENST00000439858; ENST00000442284; BC016858; BC072393; OTTHUMT00000019031; OTTHUMT00000019032; OTTHUMT00000019033; OTTHUMT00000019034; uc001cir.3; uc021oml.1	TMEM125	transmembrane protein 125	chr1	+	Coding	43735665	43739673	128218
TC01000543.hg.1	4.55	4.51	0.03	0.02	T	T	1.02	0.4984	0.9330	0.9366	1.0000	T	NM_001253357; NM_005424; ENST00000372476; ENST00000473014; ENST00000538015; AK296735; AK300623; BC038239; EU826586; EU826588; EU826589; EU826590; GU166386; OTTHUMT00000019011; OTTHUMT00000019013; OTTHUMT00000019478; OTTHUMT00000019479; OTTHUMT00000019480; OTTHUMT00000019481; OTTHUMT00000019482; OTTHUMT00000019483; OTTHUMT00000019484; uc001ciu.3; uc010oka.2; uc010okb.2; uc010okc.2; uc010okd.2; uc0…	TIE1	tyrosine kinase with immunoglobulin-like and EGF-like domains 1	chr1	+	Coding	43766566	43791552	7075
TC01000544.hg.1	4.19	4.19	0.04	0.01	T	T	1	0.9627	0.9990	0.8825	1.0000	T	NM_005373; ENST00000372470; ENST00000413998; DQ234353; M90103; OTTHUMT00000019522; OTTHUMT00000019523; uc001civ.3; uc001ciw.3; uc009vwr.3	MPL	MPL proto-oncogene, thrombopoietin receptor	chr1	+	Coding	43803475	43820135	4352
TC01000545.hg.1	12.26	12.37	0.2	0.15	T	T	-1.07	0.1104	0.6229	0.3200	0.7463	T	NM_001255; ENST00000310955; ENST00000372462; ENST00000478882; BC000624; BC001088; BC006272; BC009425; BC010044; BC012827; BC015998; BC110321; OTTHUMT00000019487; OTTHUMT00000019488; OTTHUMT00000019489; OTTHUMT00000019490; uc001cix.3; uc001ciy.3	CDC20	cell division cycle 20	chr1	+	Coding	43824599	43828874	991
TC01000546.hg.1	5.35	5.4	0.21	0.13	T	T	-1.04	0.7275	0.9778	0.6026	0.9198	T				chr1	+	Coding	43850784	43854826
TC01000547.hg.1	6.93	7.06	0.13	0.07	T	T	-1.09	0.7069	0.9742	0.9580	1.0000	T	NM_015284; ENST00000357658; ENST00000372450; ENST00000471177; AK126972; BC017576; BC151232; OTTHUMT00000019510; OTTHUMT00000019511; OTTHUMT00000019512; OTTHUMT00000019517; OTTHUMT00000019519; OTTHUMT00000091288; OTTHUMT00000334862; OTTHUMT00000334863; OTTHUMT00000334864; uc001cjh.3; uc001cjl.2	SZT2	seizure threshold 2 homolog (mouse)	chr1	+	Coding	43855553	43922666	23334
TC01000548.hg.1	8.82	8.64	0.13	0.06	T	T	1.13	0.2448	0.8037	0.0035	0.0446	T	NM_002840; NM_130440; ENST00000359947; ENST00000438120; ENST00000496447; AB177856; AB209478; AK125325; BC012102; BC048416; BC048768; BX537361; OTTHUMT00000019710; OTTHUMT00000019711; OTTHUMT00000019712; OTTHUMT00000019713; OTTHUMT00000019714; OTTHUMT00000019715; OTTHUMT00000019716; OTTHUMT00000019717; OTTHUMT00000019929; OTTHUMT00000019930; OTTHUMT00000019931; OTTHUMT00000019932; OTTHUMT000003090…	PTPRF	protein tyrosine phosphatase, receptor type, F	chr1	+	Coding	43990858	44089343	5792
TC01000549.hg.1	9.93	10.04	0.1	0.03	T	T	-1.08	0.3099	0.8513	0.0187	0.1537	T	NM_014663; ENST00000372396; ENST00000463151; AK300039; BC002558; OTTHUMT00000019960; OTTHUMT00000019961; OTTHUMT00000019962; OTTHUMT00000019963; OTTHUMT00000091287; uc001cjx.3; uc010oki.2	KDM4A	lysine (K)-specific demethylase 4A	chr1	+	Coding	44115797	44171189	9682
TC01000550.hg.1	6.99	6.99	0.15	0.02	T	T	1	0.3618	0.8792	0.7000	0.9573	T	NM_006279; NM_174963; NM_174964; NM_174965; NM_174966; NM_174967; NM_174968; NM_174969; NM_174970; NM_174971; ENST00000262915; ENST00000330208; ENST00000332628; ENST00000335430; ENST00000347631; ENST00000351035; ENST00000353126; ENST00000361392; ENST00000361400; ENST00000361746; ENST00000361812; ENST00000372362; ENST00000372365; ENST00000372366; ENST00000372367; ENST00000372368; ENST00000372369; …	ST3GAL3	ST3 beta-galactoside alpha-2,3-sialyltransferase 3	chr1	+	Coding	44171495	44396831	6487
TC01000551.hg.1	6.07	5.95	0.24	0.15	T	T	1.08	0.1272	0.6557	0.6728	0.9483	T				chr1	+	Coding	44182138	44182227
TC01000552.hg.1	4.24	4.24	0.05	0.01	T	T	-1	0.9282	0.9979	0.8158	0.9910	T	NM_001136215; NM_057090; NM_057091; ENST00000372354; ENST00000372359; ENST00000414809; ENST00000438616; ENST00000472435; ENST00000479128; ENST00000498139; BC062375; OTTHUMT00000020713; OTTHUMT00000020714; OTTHUMT00000020715; OTTHUMT00000020716; OTTHUMT00000020717; OTTHUMT00000020718; OTTHUMT00000020719; OTTHUMT00000020720; OTTHUMT00000020721; OTTHUMT00000020722; uc001cks.3; uc001ckt.3; uc001ckv.3	ARTN	artemin	chr1	+	Coding	44398992	44402913	9048
TC01000553.hg.1	7.67	7.88	0.16	0.02	T	T	-1.16	0.1605	0.7064	0.6435	0.9370	T	NM_014652; ENST00000372339; ENST00000372343; ENST00000492152; BC008194; OTTHUMT00000022846; OTTHUMT00000022847; OTTHUMT00000022848; OTTHUMT00000022849; OTTHUMT00000022850; OTTHUMT00000022851; OTTHUMT00000022853; uc001ckx.3	IPO13	importin 13	chr1	+	Coding	44412478	44433694	9670
TC01000554.hg.1	7.91	7.65	0.16	0.05	T	T	1.19	0.0688	0.5128	0.0002	0.0050	T	NM_001039589; NM_001384; ENST00000255108; ENST00000396758; ENST00000529729; AK297933; BC001389; BC003181; BC016956; OTTHUMT00000022832; OTTHUMT00000022833; OTTHUMT00000022834; OTTHUMT00000022835; OTTHUMT00000022836; OTTHUMT00000022837; OTTHUMT00000022838; OTTHUMT00000022839; uc001ckz.3; uc001cla.3; uc010okk.2	DPH2	DPH2 homolog	chr1	+	Coding	44435653	44439045	1802
TC01000555.hg.1	9.4	9.52	0.08	0.11	T	T	-1.09	0.5405	0.9438	0.0080	0.0829	T	NM_001039457; NM_004047; ENST00000236067; ENST00000471859; ENST00000472174; ENST00000472277; ENST00000498664; ENST00000532642; BC000423; BC053601; OTTHUMT00000022854; OTTHUMT00000022855; OTTHUMT00000022856; OTTHUMT00000022857; OTTHUMT00000022859; OTTHUMT00000022860; OTTHUMT00000022861; OTTHUMT00000022862; OTTHUMT00000022863; OTTHUMT00000022864; uc001cld.3; uc001cle.3; uc001clf.3	ATP6V0B	ATPase, H+ transporting, lysosomal 21kDa, V0 subunit b	chr1	+	Coding	44440320	44443972	533
TC01000556.hg.1	7.53	7.34	0.02	0.03	T	T	1.14	0.1228	0.6474	0.0010	0.0157	T	NM_001005417; NM_003780; NM_030587; ENST00000309519; ENST00000356836; ENST00000372324; ENST00000434555; ENST00000481924; BC002431; BC096821; OTTHUMT00000022840; OTTHUMT00000022841; OTTHUMT00000022842; OTTHUMT00000022843; OTTHUMT00000022844; OTTHUMT00000022845; uc001clg.3; uc001clh.3; uc001cli.3; uc010okl.2	B4GALT2	UDP-Gal:betaGlcNAc beta 1,4- galactosyltransferase, polypeptide 2	chr1	+	Coding	44444615	44456843	8704
TC01000557.hg.1	4.99	5.02	0.08	0.04	T	T	-1.02	0.0929	0.5839	0.3900	0.8009	T	NM_152499; ENST00000372318; ENST00000486064; AY487420; BC033868; OTTHUMT00000022865; OTTHUMT00000022866; OTTHUMT00000022867; OTTHUMT00000022868; OTTHUMT00000022869; OTTHUMT00000022870; OTTHUMT00000022871; OTTHUMT00000022872; OTTHUMT00000022873; OTTHUMT00000022874; OTTHUMT00000091290; uc001clj.3; uc009vxc.3	CCDC24	coiled-coil domain containing 24	chr1	+	Coding	44457031	44462200	149473
TC01000559.hg.1	9	9.07	0.1	0.05	T	T	-1.05	0.5334	0.9417	0.2193	0.6417	T	NM_001034023; NM_001034024; NM_019100; ENST00000315913; ENST00000361745; ENST00000372289; ENST00000488433; AK293598; AK298793; AK300217; AK300372; AK300442; BC002855; BC008053; OTTHUMT00000020025; OTTHUMT00000020026; OTTHUMT00000020027; OTTHUMT00000020028; OTTHUMT00000020104; OTTHUMT00000020105; OTTHUMT00000020106; OTTHUMT00000020107; OTTHUMT00000020108; OTTHUMT00000020109; OTTHUMT00000020110; OT…	DMAP1	DNA methyltransferase 1 associated protein 1	chr1	+	Coding	44679125	44686353	55929
TC01000560.hg.1	5.21	4.64	0.21	0.12	T	T	1.49	0.1176	0.6374	0.4942	0.8671	T				chr1	+	Coding	44856394	44856495
TC01000561.hg.1	8.74	9.07	0.05	0.07	T	T	-1.26	0.0016	0.0460	0.0010	0.0167	T	NM_018150; ENST00000355387; ENST00000361799; ENST00000372247; ENST00000480686; AK001459; AK225180; AK293411; AK296038; AK297228; BC000279; BC034221; BC098266; BC098300; OTTHUMT00000020683; OTTHUMT00000021572; OTTHUMT00000021573; OTTHUMT00000021574; OTTHUMT00000021575; OTTHUMT00000021576; OTTHUMT00000021577; OTTHUMT00000021578; OTTHUMT00000021579; OTTHUMT00000021580; OTTHUMT00000021581; OTTHUMT000…	RNF220	ring finger protein 220	chr1	+	Coding	44870866	45117396	55182
TC01000562.hg.1	4.97	4.98	0.07	0.04	T	T	-1.01	0.5183	0.9383	0.6829	0.9516	T	NM_001145636; ENST00000444751; ENST00000458657; ENST00000535358; BC026115; OTTHUMT00000021608; OTTHUMT00000021609; OTTHUMT00000023115; OTTHUMT00000023116; OTTHUMT00000023118; OTTHUMT00000023119; OTTHUMT00000023120; OTTHUMT00000023121; OTTHUMT00000023122; OTTHUMT00000023123; OTTHUMT00000023124; OTTHUMT00000023125; OTTHUMT00000023126; OTTHUMT00000023127; OTTHUMT00000023128; OTTHUMT00000023129; OTTH…	C1orf228	chromosome 1 open reading frame 228	chr1	+	Coding	45140364	45191263	339541
TC01000563.hg.1	12.04	12.21	0.05	0.09	T	T	-1.13	0.5692	0.9497	0.9975	1.0000	T	NM_006845; ENST00000372217; ENST00000372224; ENST00000493027; AK300756; AK302267; AY026505; BC008764; BC014924; OTTHUMT00000023180; OTTHUMT00000023181; OTTHUMT00000023182; OTTHUMT00000023183; OTTHUMT00000023184; OTTHUMT00000023415; OTTHUMT00000023416; OTTHUMT00000090772; uc001cmg.4; uc001cmh.4; uc010olb.2; uc010olc.2	KIF2C	kinesin family member 2C	chr1	+	Coding	45205490	45233439	11004
TC01000564.hg.1	8.14	7.98	0.04	0.02	T	T	1.12	0.0985	0.5957	0.0230	0.1767	T	NM_001012; NR_000015; NR_001456; NR_001457; ENST00000365161; ENST00000372209; ENST00000396651; ENST00000485390; BC070875; OTTHUMT00000023439; OTTHUMT00000023440; OTTHUMT00000023441; OTTHUMT00000023442; OTTHUMT00000023443; OTTHUMT00000023444; OTTHUMT00000023445; OTTHUMT00000023446; uc001cmi.3; uc001cmj.1; uc001cml.3; uc009vxi.3	RPS8; SNORD55; SNORD38A; SNORD38B	ribosomal protein S8; small nucleolar RNA, C/D box 55; small nucleolar RNA, C/D box 38A; small nucleolar RNA, C/D box 38B	chr1	+	Coding	45240923	45244451	6202; 26811; 94162; 94163
TC01000565.hg.1	14.28	14.02	0.4	0.13	T	T	1.19	0.4168	0.9044	0.4963	0.8681	T	NR_000024; ENST00000364043; uc001cmk.1	SNORD46	small nucleolar RNA, C/D box 46	chr1	+	Coding	45242162	45242265	94161
TC01000566.hg.1	6.42	6.42	0.07	0.06	T	T	-1	0.8410	0.9888	1.33E-08	1.31E-06	T	NM_004073; ENST00000372201; ENST00000465443; BC013899; OTTHUMT00000023429; OTTHUMT00000023430; OTTHUMT00000023431; OTTHUMT00000023432; OTTHUMT00000023433; OTTHUMT00000090770; OTTHUMT00000090771; uc001cmn.3	PLK3	polo-like kinase 3	chr1	+	Coding	45265897	45271667	1263
TC01000567.hg.1	7.55	7.43	0.07	0.07	T	T	1.09	0.2905	0.8386	1.63E-05	0.0005	T	NM_001136537; ENST00000409335; ENST00000450269; ENST00000464114; AK304611; OTTHUMT00000023435; OTTHUMT00000023436; OTTHUMT00000023437; OTTHUMT00000023438; OTTHUMT00000331101; OTTHUMT00000331102; OTTHUMT00000331103; OTTHUMT00000371448; uc010old.1; uc010ole.1	BTBD19	BTB (POZ) domain containing 19	chr1	+	Coding	45274154	45281257	149478
TC01000568.hg.1	3.29	3.18	0.18	0.12	F	F	1.08	0.8712	0.9931	0.2421	0.6698	F				chr1	+	Coding	45397995	45398103
TC01000569.hg.1	8.01	8.3	0.13	0.09	T	T	-1.22	0.0797	0.5490	0.4539	0.8434	T	NM_000374; NR_036510; ENST00000246337; ENST00000494399; AK293702; AK295284; BC001778; OTTHUMT00000024803; OTTHUMT00000024804; OTTHUMT00000024805; OTTHUMT00000024806; OTTHUMT00000024807; OTTHUMT00000024808; OTTHUMT00000024809; OTTHUMT00000024810; OTTHUMT00000024811; OTTHUMT00000024812; OTTHUMT00000024813; OTTHUMT00000024814; OTTHUMT00000024815; OTTHUMT00000024816; OTTHUMT00000024817; OTTHUMT000000…	UROD	uroporphyrinogen decarboxylase	chr1	+	Coding	45477805	45481341	7389
TC01000570.hg.1	4.72	5.13	0.22	0.07	T	T	-1.32	0.0420	0.4020	0.2683	0.6971	T	NR_024270	LINC01144	long intergenic non-protein coding RNA 1144	chr1	+	Coding	45769582	45771291	400752
TC01000571.hg.1	3.77	3.67	0.21	0.11	T	T	1.08	0.2379	0.7975	0.1364	0.5144	T	NM_032756; ENST00000334815; BC007293; OTTHUMT00000020527; uc001cne.3	HPDL	4-hydroxyphenylpyruvate dioxygenase-like	chr1	+	Coding	45792545	45794347	84842
TC01000572.hg.1	8.36	8.31	0.16	0.12	T	T	1.03	0.9725	0.9990	0.0126	0.1164	T	NM_025077; ENST00000372090; ENST00000495703; AK093320; AK293704; AK298162; BC009364; OTTHUMT00000020517; OTTHUMT00000020518; OTTHUMT00000020519; OTTHUMT00000020520; OTTHUMT00000020521; uc001cnr.4; uc009vxq.3; uc010olm.2; uc010oln.1	TOE1	target of EGR1, member 1 (nuclear)	chr1	+	Coding	45805342	45809650	114034
TC01000573.hg.1	6.54	6.54	0.12	0.04	T	T	-1	0.7612	0.9817	0.4473	0.8394	T	NM_015506; ENST00000401061; ENST00000477188; BC006122; OTTHUMT00000020864; OTTHUMT00000020867; uc009vxv.3	MMACHC	methylmalonic aciduria (cobalamin deficiency) cblC type, with homocystinuria	chr1	+	Coding	45965725	45979054	25974
TC01000574.hg.1	7.86	7.83	0.06	0.05	T	T	1.02	0.6350	0.9633	4.61E-05	0.0013	T	NM_001202413; NM_001202414; NM_006066; NM_153326; ENST00000351829; ENST00000372070; ENST00000471651; AK307237; BC000670; BC005394; BC033287; OTTHUMT00000020851; OTTHUMT00000020852; OTTHUMT00000020853; OTTHUMT00000020854; OTTHUMT00000020855; OTTHUMT00000020856; OTTHUMT00000020857; OTTHUMT00000020858; OTTHUMT00000020859; OTTHUMT00000020860; OTTHUMT00000090858; OTTHUMT00000090859; OTTHUMT00000090860…	AKR1A1	aldo-keto reductase family 1, member A1 (aldehyde reductase)	chr1	+	Coding	46016215	46035723	10327
TC01000575.hg.1	11.98	11.69	0.07	0.04	T	T	1.23	0.2150	0.7751	0.8577	0.9989	T	NM_001195193; NM_002482; NM_152298; ENST00000350030; ENST00000351223; ENST00000372052; ENST00000530073; ENST00000537798; AK056161; AK092829; AK308001; AY700118; BC003113; BC010105; BC011580; BC053608; OTTHUMT00000021524; OTTHUMT00000021525; OTTHUMT00000021526; OTTHUMT00000021527; OTTHUMT00000021528; OTTHUMT00000021529; OTTHUMT00000021530; OTTHUMT00000021531; OTTHUMT00000021532; OTTHUMT00000021533…	NASP	nuclear autoantigenic sperm protein (histone-binding)	chr1	+	Coding	46049518	46084578	4678
TC01000576.hg.1	11.35	11.65	0.2	0.14	T	T	-1.23	0.2523	0.8105	0.5694	0.9061	T	NM_016486; ENST00000372025; ENST00000496366; BC013608; BC034147; BC039718; BC046130; BC064539; BC073836; BC121117; BC133692; OTTHUMT00000098390; OTTHUMT00000098391; uc001cor.1	TMEM69	transmembrane protein 69	chr1	+	Coding	46152886	46160115	51249
TC01000577.hg.1	8.37	8.4	0.1	0.04	T	T	-1.02	0.6805	0.9713	0.0317	0.2195	T	NM_015112; ENST00000361297; ENST00000372008; ENST00000372009; AK027123; AK055291; AK096519; AK309510; BC015816; BC065499; OTTHUMT00000021977; OTTHUMT00000021982; OTTHUMT00000021983; OTTHUMT00000021984; OTTHUMT00000021985; OTTHUMT00000021986; OTTHUMT00000021987; OTTHUMT00000021988; uc001cov.3; uc001cow.3; uc001cox.1; uc001coy.1; uc001coz.1; uc001cpa.3; uc009vya.3	MAST2	microtubule associated serine/threonine kinase 2	chr1	+	Coding	46252659	46501896	23139
TC01000578.hg.1	4.36	4.36	0.05	0.16	T	T	1	0.5855	0.9529	0.4250	0.8245	T				chr1	+	Coding	46512490	46514040
TC01000579.hg.1	4.29	4.39	0.17	0.12	T	T	-1.07	0.7004	0.9739	0.6640	0.9441	T	ENST00000452785	LOC101929626	uncharacterized LOC101929626	chr1	+	Coding	46599043	46604753	101929626
TC01000580.hg.1	4.84	5.04	0.05	0.02	T	T	-1.15	0.0353	0.3666	0.0681	0.3531	T	NM_005727; ENST00000372003; ENST00000498443; BC007290; BC013404; OTTHUMT00000020135; OTTHUMT00000020136; OTTHUMT00000020137; OTTHUMT00000020138; OTTHUMT00000020139; OTTHUMT00000020141; OTTHUMT00000020142; OTTHUMT00000020143; OTTHUMT00000020144; uc001cpd.3	TSPAN1	tetraspanin 1	chr1	+	Coding	46640745	46651634	10103
TC01000581.hg.1	5.04	5.33	0.13	0.22	T	T	-1.22	0.0962	0.5918	0.0370	0.2425	T	NM_001013615; ENST00000371980; BC034422; OTTHUMT00000020154; uc010oma.2	LURAP1	leucine rich adaptor protein 1	chr1	+	Coding	46669006	46686933	541468
TC01000582.hg.1	8.15	8.05	0.1	0.04	T	T	1.07	0.7765	0.9836	0.6490	0.9390	T	NM_001142548; NM_003579; ENST00000371975; ENST00000442598; ENST00000488942; BC121059; OTTHUMT00000021272; OTTHUMT00000021273; OTTHUMT00000021274; OTTHUMT00000021275; OTTHUMT00000021276; OTTHUMT00000021277; OTTHUMT00000021278; OTTHUMT00000021279; OTTHUMT00000021280; OTTHUMT00000021281; OTTHUMT00000021282; uc001cpl.2; uc009vye.2	RAD54L	RAD54-like (S. cerevisiae)	chr1	+	Coding	46713360	46744145	8438
TC01000583.hg.1	8.69	8.69	0.08	0.03	T	T	1	0.4585	0.9204	0.5915	0.9158	T	NM_006004; ENST00000311672; ENST00000486951; BC001426; BC001934; BC015177; BC093060; BC107703; OTTHUMT00000021451; OTTHUMT00000021452; OTTHUMT00000021453; OTTHUMT00000021454; OTTHUMT00000091329; uc001cpp.3	UQCRH	ubiquinol-cytochrome c reductase hinge protein	chr1	+	Coding	46769303	46782448	7388
TC01000584.hg.1	7.2	7.15	0.06	0.1	T	T	1.04	0.6851	0.9721	0.7462	0.9731	T	NM_001256127; NM_001256128; NM_199044; NR_045789; NR_045790; NR_045791; ENST00000307089; ENST00000474844; ENST00000537428; AK097524; AK128066; AK292353; AK295003; BC014441; BX648592; OTTHUMT00000021427; OTTHUMT00000021429; OTTHUMT00000021430; OTTHUMT00000021431; OTTHUMT00000021432; OTTHUMT00000021433; OTTHUMT00000021434; OTTHUMT00000021435; OTTHUMT00000021436	NSUN4	NOP2/Sun domain family, member 4	chr1	+	Coding	46805849	46830824	387338
TC01000585.hg.1	5.11	5.04	0.05	0.04	T	T	1.05	0.2169	0.7768	0.7040	0.9585	T	NM_001441; ENST00000243167; ENST00000493735; AL050372; BC093632; BC110404; OTTHUMT00000021443; OTTHUMT00000021444; OTTHUMT00000021445; OTTHUMT00000021446; OTTHUMT00000021447; OTTHUMT00000021448; uc001cpu.2; uc001cpv.2	FAAH	fatty acid amide hydrolase	chr1	+	Coding	46859937	46879520	2166
TC01000586.hg.1	4.02	4.09	0.04	0.04	T	T	-1.05	0.6240	0.9605	0.7071	0.9598	T	NR_045483	FAAHP1	fatty acid amide hydrolase pseudogene 1	chr1	+	Coding	46899499	46911374	729041
TC01000587.hg.1	3.66	3.64	0.18	0.07	T	T	1.02	0.5085	0.9359	0.2604	0.6885	T				chr1	+	Coding	46921495	46948147
TC01000588.hg.1	5.02	4.92	0.04	0.22	T	T	1.07	0.4974	0.9327	0.5824	0.9126	T	NM_147192; NM_172225; ENST00000360032; ENST00000371956; OTTHUMT00000021895; uc001cpw.3; uc001cpx.3	DMBX1	diencephalon/mesencephalon homeobox 1	chr1	+	Coding	46972668	46979898	127343
TC01000589.hg.1	4.54	4.51	0.03	0.16	T	T	1.02	0.8219	0.9869	0.5887	0.9148	T	NR_038403; uc021onb.1	MKNK1-AS1	MKNK1 antisense RNA 1	chr1	+	Coding	47004368	47035927	100507423
TC01000590.hg.1	5.32	5.21	0.12	0.12	T	T	1.08	0.2735	0.8277	0.6079	0.9216	T	NM_001145474; ENST00000334122; ENST00000415500; BC144026; BC144027; OTTHUMT00000021929; OTTHUMT00000021930; uc001cqj.3; uc010omi.2	TEX38	testis expressed 38	chr1	+	Coding	47137497	47139266	374973
TC01000591.hg.1	4.06	3.82	0.21	0.06	T	T	1.18	0.0354	0.3674	0.1221	0.4863	T	NR_038827; NR_038828; ENST00000418985; ENST00000442839; uc021ond.1; uc021one.1	EFCAB14-AS1	EFCAB14 antisense RNA 1	chr1	+	Coding	47139708	47157770	100130197
TC01000592.hg.1	4.08	4.08	0.01	0.05	T	T	1	0.5337	0.9417	0.9584	1.0000	T	NM_000779; NM_001099772; ENST00000271153; ENST00000371919; ENST00000371923; ENST00000452782; ENST00000546128; AK300921; AK300941; AK307715; AY151049; BC017758; OTTHUMT00000021911; OTTHUMT00000021912; OTTHUMT00000021913; OTTHUMT00000021914; OTTHUMT00000021915; OTTHUMT00000021916; OTTHUMT00000091328; uc001cqm.4; uc001cqn.4; uc009vyl.1; uc009vym.3; uc010omk.2; uc010oml.1	CYP4B1	cytochrome P450, family 4, subfamily B, polypeptide 1	chr1	+	Coding	47223510	47285085	1580
TC01000593.hg.1	4.21	4.52	0.09	0.15	T	T	-1.24	0.0002	0.0105	0.0077	0.0809	T	NM_178033; ENST00000371901; ENST00000466294; AK131355; BC028102; OTTHUMT00000022017; OTTHUMT00000022018; uc001cqr.3; uc001cqt.3	CYP4X1	cytochrome P450, family 4, subfamily X, polypeptide 1	chr1	+	Coding	47427036	47516423	260293
TC01000594.hg.1	4.21	4.2	0.05	0.04	T	T	1.01	0.8357	0.9875	0.3970	0.8055	T	NM_178134; ENST00000334194; ENST00000471598; OTTHUMT00000022020; OTTHUMT00000022021; uc001cqu.1	CYP4Z1	cytochrome P450, family 4, subfamily Z, polypeptide 1	chr1	+	Coding	47533160	47583992	199974
TC01000595.hg.1	3.88	3.88	0.01	0.06	T	T	1	0.6930	0.9724	0.9221	1.0000	T	NM_001010969; ENST00000294337; ENST00000371890; ENST00000371891; ENST00000485117; BC142607; BC142690; BC148248; OTTHUMT00000021635; OTTHUMT00000021636; OTTHUMT00000021637; OTTHUMT00000091331; OTTHUMT00000091332; uc001cqv.1; uc009vyo.3; uc009vyp.3	CYP4A22; CYP4A11	cytochrome P450, family 4, subfamily A, polypeptide 22; cytochrome P450, family 4, subfamily A, polypeptide 11	chr1	+	Coding	47603097	47615413	284541; 1579
TC01000596.hg.1	3.77	3.67	0.14	0.1	T	T	1.07	0.8720	0.9932	0.7282	0.9667	T	ENST00000429328	LINC00853	long intergenic non-protein coding RNA 853	chr1	+	Coding	47644922	47646011	100874253
TC01000597.hg.1	4.33	4.34	0.13	0.16	T	T	-1.01	0.2088	0.7690	0.3862	0.7985	T				chr1	+	Coding	47691469	47696422
TC01000598.hg.1	11.35	11.18	0.05	0.01	T	T	1.12	0.1319	0.6642	0.1588	0.5551	T	NM_001136140; NM_016308; ENST00000371873; ENST00000450808; ENST00000471289; AK294294; BC014961; BC017806; OTTHUMT00000021646; OTTHUMT00000021647; OTTHUMT00000021826; OTTHUMT00000100397; uc001crh.2; uc001cri.3; uc010omp.2; uc010omq.2	CMPK1	cytidine monophosphate (UMP-CMP) kinase 1, cytosolic	chr1	+	Coding	47799469	47844511	51727
TC01000599.hg.1	5.55	5.58	0.16	0.03	T	T	-1.02	0.7066	0.9742	0.0835	0.3957	T	NM_012186; ENST00000335071; OTTHUMT00000021836; uc001crk.3	FOXE3	forkhead box E3	chr1	+	Coding	47881744	47883724	2301
TC01000600.hg.1	3.84	4.07	0.14	0.12	T	T	-1.17	0.0033	0.0797	0.0582	0.3220	T	NM_004474; ENST00000334793; OTTHUMT00000021831; uc001crm.3	FOXD2	forkhead box D2	chr1	+	Coding	47901689	47906363	2306
TC01000601.hg.1	5.1	4.92	0.5	0.62	T	F	1.13	0.2330	0.7937	0.3010	0.7287	F				chr1	+	Coding	47968176	47968311
TC01000602.hg.1	3.73	3.96	0.07	0.14	T	T	-1.17	0.4654	0.9241	0.3551	0.7757	T				chr1	+	Coding	48154135	48169055
TC01000603.hg.1	4.09	4.19	0.08	0.13	T	T	-1.07	0.2197	0.7802	0.4804	0.8601	T				chr1	+	Coding	48283738	48285909
TC01000604.hg.1	4.32	4.22	0.09	0.09	T	T	1.07	0.2927	0.8397	0.8924	1.0000	T				chr1	+	Coding	48519217	48532873
TC01000605.hg.1	3.71	3.86	0.28	0.14	F	T	-1.11	0.9827	0.9992	0.3109	0.7385	F				chr1	+	Coding	48671637	48672515
TC01000606.hg.1	3.99	3.98	0.11	0.02	T	T	1.01	0.9667	0.9990	0.8932	1.0000	T	NM_001011547; NM_001135181; ENST00000236495; ENST00000438567; ENST00000471020; ENST00000533824; AK296133; AK311580; BC048332; BC104857; BC104863; BC143570; BC143572; BC143587; OTTHUMT00000021841; OTTHUMT00000022059; OTTHUMT00000022060; OTTHUMT00000022061; OTTHUMT00000346643; OTTHUMT00000346644; uc001crn.2; uc001cro.2; uc001crp.2; uc009vyt.1; uc010oms.1; uc010omt.1; uc010omu.1	SLC5A9	solute carrier family 5 (sodium/sugar cotransporter), member 9	chr1	+	Coding	48688357	48714316	200010
TC01000607.hg.1	4.43	4.2	0.25	0.39	T	T	1.17	0.8824	0.9935	0.3510	0.7719	T				chr1	+	Coding	48809881	48809987
TC01000608.hg.1	5.54	5.47	0.4	0.1	T	T	1.05	0.6976	0.9733	0.8848	1.0000	T				chr1	+	Coding	48913608	48913714
TC01000609.hg.1	3.09	3.51	0.39	0.16	F	T	-1.34	0.4941	0.9319	0.8951	1.0000	F				chr1	+	Coding	49513988	49653257
TC01000610.hg.1	4.23	4.04	0.13	0.1	T	T	1.14	0.3874	0.8902	0.7234	0.9652	T				chr1	+	Coding	49617064	49617175
TC01000611.hg.1	4.16	3.95	0.13	0.04	T	T	1.15	0.1579	0.7033	0.2100	0.6295	T	ENST00000420071	LOC101929721	uncharacterized LOC101929721	chr1	+	Coding	49723083	49734957	101929721
TC01000612.hg.1	9.87	9.62	0.38	0.05	T	T	1.19	0.8902	0.9937	0.8042	0.9888	T				chr1	+	Coding	50447887	50447967
TC01000613.hg.1	3.77	3.74	0.26	0.18	T	T	1.02	0.7364	0.9792	0.6815	0.9513	T				chr1	+	Coding	50459990	50461874
TC01000614.hg.1	3.99	3.93	0.05	0.04	T	T	1.04	0.3015	0.8450	0.8300	0.9938	T	NM_001144774; NM_001144775; NM_001144776; NM_001144777; NM_021952; ENST00000357083; ENST00000371819; ENST00000371821; ENST00000371823; ENST00000371824; ENST00000371827; ENST00000448907; ENST00000492299; AK309653; BC036071; OTTHUMT00000021709; OTTHUMT00000021710; OTTHUMT00000021711; OTTHUMT00000021712; OTTHUMT00000021713; OTTHUMT00000021714; OTTHUMT00000021715; OTTHUMT00000021716; OTTHUMT000000924…	ELAVL4	ELAV like neuron-specific RNA binding protein 4	chr1	+	Coding	50513686	50669458	1996
TC01000615.hg.1	10.6	10.37	0.2	0.08	T	T	1.17	0.1345	0.6684	0.0862	0.4032	T				chr1	+	Coding	50791942	50792682
TC01000616.hg.1	4.2	4.31	0.05	0.26	T	T	-1.08	0.2481	0.8067	0.7983	0.9867	T				chr1	+	Coding	50927141	50936822
TC01000617.hg.1	4.11	3.97	0.18	0.25	T	T	1.1	0.4611	0.9219	0.2466	0.6742	T				chr1	+	Coding	51048076	51048183
TC01000618.hg.1	5.09	5.06	0.24	0.33	T	T	1.02	0.9592	0.9990	0.2625	0.6910	T				chr1	+	Coding	51215968	51216025
TC01000619.hg.1	8.17	8.86	0.03	0.08	T	T	-1.61	5.23E-05	0.0032	1.12E-07	7.86E-06	T	NM_001262; NM_078626; ENST00000262662; ENST00000371761; ENST00000396148; BC000598; BC005041; BC016173; OTTHUMT00000022057; OTTHUMT00000022058; uc001csf.3; uc001csg.3	CDKN2C	cyclin-dependent kinase inhibitor 2C (p18, inhibits CDK4)	chr1	+	Coding	51426417	51440309	1031
TC01000620.hg.1	5.09	5.23	0.14	0.11	T	T	-1.1	0.8134	0.9863	0.5706	0.9067	T	NM_001136508; ENST00000371759; ENST00000467127; OTTHUMT00000022123; OTTHUMT00000022124; OTTHUMT00000022125; uc001csh.3	C1orf185	chromosome 1 open reading frame 185	chr1	+	Coding	51567906	51613754	284546
TC01000621.hg.1	3.71	3.71	0.25	0.12	T	T	-1	0.7221	0.9768	0.8809	1.0000	T				chr1	+	Coding	51572894	51573003
TC01000622.hg.1	3.89	3.99	0.27	0.01	T	T	-1.07	0.6464	0.9659	0.9864	1.0000	T				chr1	+	Coding	51654135	51654223
TC01000623.hg.1	8.78	8.46	0.1	0.11	T	T	1.24	0.1290	0.6590	0.2699	0.6986	T				chr1	+	Coding	51656555	51656630
TC01000624.hg.1	9.67	9.66	0.13	0.08	T	T	1.01	0.9446	0.9985	0.0001	0.0033	T	NM_014372; ENST00000242719; ENST00000494873; BC020964; BC047654; OTTHUMT00000022419; OTTHUMT00000022420; OTTHUMT00000091259; uc001csi.4	RNF11	ring finger protein 11	chr1	+	Coding	51701943	51739127	26994
TC01000625.hg.1	4.57	4.97	0.29	0.15	T	T	-1.32	0.2627	0.8186	0.7200	0.9636	T				chr1	+	Coding	51730588	51731705
TC01000626.hg.1	6.39	6.4	0.2	0.26	T	T	-1	0.3947	0.8935	0.8665	0.9999	T	OTTHUMT00000022421	RP11-296A18.7		chr1	+	Coding	51731525	51732716
TC01000627.hg.1	4.53	4.41	0.08	0.05	T	T	1.08	0.1887	0.7464	0.7648	0.9792	T				chr1	+	Coding	51795326	51800996
TC01000628.hg.1	5.17	5.45	0.37	0.03	T	T	-1.22	0.2176	0.7775	0.0954	0.4263	T				chr1	+	Coding	51847980	51848086
TC01000629.hg.1	3.87	3.8	0.1	0.27	T	T	1.05	0.2725	0.8271	0.0997	0.4367	T				chr1	+	Coding	51927393	51929088
TC01000630.hg.1	5.65	5.57	0.03	0.07	T	T	1.05	0.3691	0.8829	0.2979	0.7263	T				chr1	+	Coding	51983981	52027301
TC01000631.hg.1	12.3	12.21	0.04	0.03	T	T	1.07	0.3031	0.8459	0.0009	0.0144	T	NM_024586; NM_148904; NM_148905; NM_148906; NM_148907; NM_148908; NM_148909; NR_036662; ENST00000361556; ENST00000371714; ENST00000428468; ENST00000447887; ENST00000453295; ENST00000462759; ENST00000473207; ENST00000486942; ENST00000531828; AK124037; AK128043; BC025978; OTTHUMT00000022581; OTTHUMT00000022582; OTTHUMT00000022583; OTTHUMT00000022584; OTTHUMT00000022585; OTTHUMT00000022743; OTTHUMT0…	OSBPL9	oxysterol binding protein-like 9	chr1	+	Coding	52042851	52254891	114883
TC01000632.hg.1	4.46	4.76	0.17	0.22	T	T	-1.23	0.1616	0.7078	0.1648	0.5649	T				chr1	+	Coding	52259721	52264173
TC01000633.hg.1	4.09	4.12	0.26	0.15	T	T	-1.02	0.8108	0.9862	0.8503	0.9978	T				chr1	+	Coding	52331305	52331381
TC01000634.hg.1	5.73	5.77	0.26	0.23	T	T	-1.03	0.6889	0.9724	0.3252	0.7509	T				chr1	+	Coding	52439082	52439207
TC01000635.hg.1	6.21	6.02	0.13	0.11	T	T	1.13	0.0750	0.5350	0.2152	0.6361	T				chr1	+	Coding	52461413	52461712
TC01000636.hg.1	4.67	4.76	0.12	0.31	T	T	-1.07	0.6907	0.9724	0.9779	1.0000	T				chr1	+	Coding	52499063	52509951
TC01000637.hg.1	3.79	3.64	0.21	0.12	T	T	1.11	0.1883	0.7462	0.6521	0.9397	T	ENST00000428794	TXNDC12-AS1	TXNDC12 antisense RNA 1	chr1	+	Coding	52516590	52518355	104355143
TC01000638.hg.1	11.94	11.83	0.12	0.03	T	T	1.08	0.4554	0.9191	0.1864	0.5978	T	NM_001136497; NM_001243767; NM_152265; ENST00000313334; ENST00000472944; ENST00000484036; ENST00000489308; ENST00000533836; BC022371; BC070378; OTTHUMT00000024848; OTTHUMT00000024849; OTTHUMT00000024850; OTTHUMT00000024851; OTTHUMT00000024852; OTTHUMT00000024853; uc001ctk.3; uc001ctl.3; uc010onh.2	BTF3L4	basic transcription factor 3-like 4	chr1	+	Coding	52521797	52556388	91408
TC01000639.hg.1	8.39	8.38	0.04	0.16	T	T	1.01	0.6775	0.9712	0.1992	0.6163	T	NM_004799; NM_007323; NM_007324; ENST00000287727; ENST00000357206; ENST00000361625; ENST00000371591; ENST00000469134; BC032680; OTTHUMT00000022083; OTTHUMT00000022084; OTTHUMT00000022085; OTTHUMT00000022086	ZFYVE9	zinc finger, FYVE domain containing 9	chr1	+	Coding	52608046	52812358	9372
TC01000640.hg.1	6.1	5.91	0.19	0.1	T	T	1.14	0.2532	0.8112	0.3254	0.7509	T				chr1	+	Coding	52834192	52835939
TC01000641.hg.1	12.64	12.55	0.13	0.02	T	T	1.07	0.4213	0.9064	0.5970	0.9177	T	NM_032864; ENST00000257181; ENST00000474048; BC000777; BC105004; OTTHUMT00000022459; OTTHUMT00000022460; OTTHUMT00000022461; uc001ctv.4; uc001ctw.4	PRPF38A	pre-mRNA processing factor 38A	chr1	+	Coding	52870219	52883992	84950
TC01000642.hg.1	8.09	7.8	0.18	0.07	T	T	1.23	0.3206	0.8565	0.9140	1.0000	T				chr1	+	Coding	52877114	52877194
TC01000643.hg.1	8.19	8.15	0.19	0.2	T	T	1.02	0.4128	0.9038	0.0079	0.0821	T	NM_015696; ENST00000361314; ENST00000459779; BC032788; OTTHUMT00000022913; OTTHUMT00000022914; uc001cue.3	GPX7	glutathione peroxidase 7	chr1	+	Coding	53068043	53074723	2882
TC01000644.hg.1	4.37	4.35	0.03	0.09	T	T	1.01	0.3766	0.8859	0.6714	0.9475	T	NM_001042693; ENST00000401050; ENST00000517870; AK128236; BC041608; OTTHUMT00000022931; OTTHUMT00000022932; OTTHUMT00000022933; OTTHUMT00000022934; uc001cuf.3; uc001cug.1; uc001cuh.3	FAM159A	family with sequence similarity 159, member A	chr1	+	Coding	53099016	53135355	348378
TC01000645.hg.1	10.87	11.07	0.01	0.1	T	T	-1.15	0.0103	0.1733	0.0012	0.0182	T	NM_024646; ENST00000294353; ENST00000545132; AK023518; AK296460; DQ646393; OTTHUMT00000024749; uc001cuj.3; uc009vzg.3; uc009vzh.3; uc010onj.2	ZYG11B	zyg-11 family member B, cell cycle regulator	chr1	+	Coding	53192126	53293014	79699
TC01000646.hg.1	10.37	10.19	0.1	0.09	T	T	1.13	0.1133	0.6288	0.2604	0.6885	T				chr1	+	Coding	53219994	53220134
TC01000647.hg.1	3.84	3.93	0.12	0.04	T	T	-1.06	0.3804	0.8876	0.5942	0.9170	T	NM_001004339; ENST00000371528; ENST00000371532; AY271826; OTTHUMT00000024856; OTTHUMT00000157345; uc001cuk.2; uc001cul.2	ZYG11A	zyg-11 family member A, cell cycle regulator	chr1	+	Coding	53308183	53360670	440590
TC01000648.hg.1	9.63	9.62	0.06	0.1	T	T	1	0.4840	0.9289	9.70E-05	0.0024	T	NM_001007098; NM_001007099; NM_001007100; NM_001007250; NM_001193599; NM_001193600; NM_001193617; NM_002979; ENST00000371509; ENST00000371513; ENST00000371514; ENST00000407246; ENST00000408941; ENST00000430330; ENST00000435345; ENST00000473584; ENST00000488965; ENST00000528311; AB208789; AK303400; BC067108; OTTHUMT00000024740; OTTHUMT00000024741; OTTHUMT00000024742; OTTHUMT00000024743; OTTHUMT000…	SCP2	sterol carrier protein 2	chr1	+	Coding	53392901	53517375	6342
TC01000649.hg.1	5.4	5.33	0.05	0.08	T	T	1.05	0.6748	0.9712	0.6156	0.9250	T	NM_001199080; NM_001199081; NM_001199082; NM_153703; ENST00000312553; ENST00000371500; ENST00000395871; ENST00000471210; BC028292; BC030608; OTTHUMT00000024735; OTTHUMT00000024736; OTTHUMT00000024737; OTTHUMT00000024738; OTTHUMT00000092205; uc001cuv.3; uc001cuw.3; uc010onr.2; uc010ons.2	PODN	podocan	chr1	+	Coding	53527724	53551174	127435
TC01000650.hg.1	4.39	4.42	0.29	0.1	T	T	-1.02	0.4575	0.9202	0.3881	0.7998	T				chr1	+	Coding	53580248	53584281
TC01000651.hg.1	7.97	8.19	0.08	0.06	T	T	-1.17	0.1304	0.6613	0.0485	0.2880	T	NM_000098; ENST00000371486; ENST00000468572; BC002445; OTTHUMT00000024757; OTTHUMT00000024758; uc001cvb.4	CPT2	carnitine palmitoyltransferase 2	chr1	+	Coding	53662101	53679869	1376
TC01000652.hg.1	5.5	5.32	0.16	0.33	T	T	1.13	0.6175	0.9591	0.2939	0.7222	T	NR_038953; ENST00000458151; uc001cvg.3	LOC100507564	uncharacterized LOC100507564	chr1	+	Coding	53704282	53708455	100507564
TC01000653.hg.1	6	5.75	0.1	0.23	T	T	1.19	0.0803	0.5510	0.1460	0.5326	T				chr1	+	Coding	53733607	53734273
TC01000654.hg.1	5.23	4.99	0.13	0.13	T	T	1.18	0.3026	0.8456	0.0002	0.0052	T				chr1	+	Coding	53753696	53755378
TC01000655.hg.1	5.15	5.08	0.05	0.07	T	T	1.05	0.1399	0.6765	0.3311	0.7553	T				chr1	+	Coding	53770208	53773134
TC01000656.hg.1	5.1	5.14	0.14	0.19	T	T	-1.02	0.8568	0.9912	0.8781	1.0000	T	ENST00000445039; AK097571	LOC105378732	uncharacterized LOC105378732	chr1	+	Coding	53793905	53802890	105378732
TC01000657.hg.1	3.82	3.79	0.09	0.03	T	T	1.02	0.6125	0.9582	0.8492	0.9976	T	NM_033067; ENST00000371445; ENST00000463126; BC029566; OTTHUMT00000022110; OTTHUMT00000022111; uc001cvq.1	DMRTB1	DMRT-like family B with proline-rich C-terminal, 1	chr1	+	Coding	53925072	53933161	63948
TC01000658.hg.1	4.49	4.4	0.05	0.03	T	T	1.06	0.2692	0.8234	0.9119	1.0000	T	NM_000792; NM_001039715; NM_001039716; NM_213593; ENST00000322679; ENST00000361921; ENST00000388876; ENST00000524406; ENST00000525202; ENST00000532493; ENST00000534069; AY560376; AY560379; AY560381; AY560382; AY560383; BC017955; BC107170; OTTHUMT00000023247; OTTHUMT00000023248; uc001cwb.3; uc001cwe.3; uc001cwf.3; uc001cwg.3; uc009vzl.3; uc021onp.1; uc021onq.1; uc021onr.1	DIO1	deiodinase, iodothyronine, type I	chr1	+	Coding	54356912	54376759	1733
TC01000659.hg.1	7.9	7.91	0.06	0.08	T	T	-1	0.9018	0.9952	0.9829	1.0000	T	NM_001256409; NM_052940; ENST00000319223; ENST00000371370; ENST00000477905; AK095767; BC013101; OTTHUMT00000023249; OTTHUMT00000023250; OTTHUMT00000023251; OTTHUMT00000023252; OTTHUMT00000023253	LRRC42	leucine rich repeat containing 42	chr1	+	Coding	54411750	54433841	115353
TC01000660.hg.1	4.23	4.25	0.16	0.14	T	T	-1.02	0.9161	0.9967	0.3588	0.7790	T				chr1	+	Coding	54447917	54452234
TC01000661.hg.1	6.37	6.31	0.1	0.05	T	T	1.04	0.2372	0.7969	0.0200	0.1605	T	NM_153035; NR_039942; ENST00000234827; ENST00000371331; ENST00000498272; AK096488; BC035374; OTTHUMT00000023245; OTTHUMT00000023246; OTTHUMT00000023300; uc001cwt.1; uc001cwu.1; uc021ons.1	TCEANC2; MIR4781	transcription elongation factor A (SII) N-terminal and central domain containing 2; microRNA 4781	chr1	+	Coding	54519260	54578192	127428; 100616315
TC01000662.hg.1	5.5	4.9	0.02	0.21	T	T	1.51	0.0032	0.0773	0.0573	0.3188	T	ENST00000391366	TCEANC2	transcription elongation factor A (SII) N-terminal and central domain containing 2	chr1	+	Coding	54569968	54571750	127428
TC01000663.hg.1	11.05	10.89	0.12	0.05	T	T	1.12	0.5345	0.9421	0.0035	0.0449	T	NM_016491; ENST00000336230; ENST00000360840; ENST00000487096; AY421759; BC000041; OTTHUMT00000022224; OTTHUMT00000022225; OTTHUMT00000023015; OTTHUMT00000339689; uc001cxa.4; uc009vzp.3	MRPL37	mitochondrial ribosomal protein L37	chr1	+	Coding	54649714	54686603	51253
TC01000664.hg.1	3.79	3.87	0.14	0.07	T	T	-1.06	0.9850	0.9992	0.9821	1.0000	T	ENST00000361350; OTTHUMT00000023027	SSBP3-AS1	SSBP3 antisense RNA 1	chr1	+	Coding	54703710	54704736	619518
TC01000665.hg.1	3.3	3.18	0.17	0.05	T	T	1.09	0.2514	0.8097	0.2427	0.6703	T				chr1	+	Coding	54751078	54753044
TC01000666.hg.1	4.45	4.32	0.07	0.15	T	T	1.09	0.1152	0.6333	0.0929	0.4200	T				chr1	+	Coding	54881929	54886533
TC01000667.hg.1	4.73	4.45	0.49	0.13	T	T	1.22	0.0998	0.5983	0.3044	0.7314	T				chr1	+	Coding	54991059	54991126
TC01000668.hg.1	4.76	4.81	0	0.07	T	T	-1.03	0.2802	0.8307	0.0028	0.0368	T	NM_015547; NM_147161; ENST00000343744; ENST00000371316; ENST00000481208; AK091112; BC001517; BC093844; OTTHUMT00000027351; OTTHUMT00000027352; OTTHUMT00000027353; OTTHUMT00000027354; OTTHUMT00000027356; uc001cxj.2; uc001cxk.3; uc001cxl.2; uc001cxm.2	ACOT11	acyl-CoA thioesterase 11	chr1	+	Coding	55007930	55104865	26027
TC01000670.hg.1	4.5	4.29	0.01	0.17	T	T	1.16	0.0760	0.5381	0.4951	0.8675	T	OTTHUMT00000027675	RP11-67L3.2		chr1	+	Coding	55258558	55260578
TC01000671.hg.1	4.12	4.12	0.01	0.05	T	T	1	0.7054	0.9742	0.3315	0.7558	T	NM_001110533; NM_152607; ENST00000358193; ENST00000371273; BC039109; BC064142; OTTHUMT00000027673; OTTHUMT00000027674	LEXM	lymphocyte expansion molecule	chr1	+	Coding	55271736	55307937	163747
TC01000672.hg.1	5.77	5.77	0.17	0.07	T	T	-1	0.9777	0.9990	0.4184	0.8201	T				chr1	+	Coding	55352548	55354523
TC01000673.hg.1	4.62	4.68	0.05	0.13	T	T	-1.04	0.7998	0.9861	0.6501	0.9391	T	NM_182532; ENST00000371268; BC029775; OTTHUMT00000027683; uc001cyd.3	TMEM61	transmembrane protein 61	chr1	+	Coding	55446465	55457966	199964
TC01000674.hg.1	3.95	3.96	0.01	0.01	T	T	-1.01	0.8623	0.9921	0.4564	0.8451	T	NM_057176; ENST00000371265; BC103898; OTTHUMT00000022213; uc001cye.3	BSND	barttin CLCNK-type chloride channel accessory beta subunit	chr1	+	Coding	55464606	55476556	7809
TC01000675.hg.1	5.2	5.14	0.02	0.07	T	T	1.04	0.3243	0.8588	0.9592	1.0000	T	NM_174936; ENST00000302118; ENST00000490692; AK293870; AK297473; OTTHUMT00000022279; OTTHUMT00000022280; uc001cyf.2; uc010ool.2; uc010oom.2	PCSK9	proprotein convertase subtilisin/kexin type 9	chr1	+	Coding	55505149	55530526	255738
TC01000676.hg.1	5.71	5.74	0.06	0.06	T	T	-1.02	0.8348	0.9875	0.8331	0.9945	T	NR_038320; uc021onx.1	LOC100507634	uncharacterized LOC100507634	chr1	+	Coding	55681081	55683128	100507634
TC01000677.hg.1	3.95	3.97	0.02	0.12	T	T	-1.01	0.8088	0.9862	0.2900	0.7186	T				chr1	+	Coding	55683534	55699850
TC01000678.hg.1	3.15	3.21	0.13	0.11	F	F	-1.05	0.7770	0.9837	0.7004	0.9574	F	NR_039618; uc021ony.1	MIR4422	microRNA 4422	chr1	+	Coding	55691314	55691396	100616272
TC01000679.hg.1	3.36	3.32	0.08	0.09	F	F	1.02	0.8464	0.9898	0.8027	0.9884	F				chr1	+	Coding	55864187	55864293
TC01000680.hg.1	3.66	3.63	0.16	0.06	T	T	1.02	0.6837	0.9719	0.4574	0.8456	T				chr1	+	Coding	56046710	56200675
TC01000681.hg.1	3.29	3.26	0.07	0.02	T	T	1.02	0.6048	0.9570	0.1643	0.5640	T				chr1	+	Coding	56289480	56333921
TC01000682.hg.1	3.2	3.39	0.11	0.36	F	F	-1.14	0.2951	0.8410	0.6494	0.9390	F				chr1	+	Coding	56410760	56415792
TC01000683.hg.1	3.92	4.04	0.09	0.16	T	T	-1.09	0.7003	0.9739	0.7375	0.9702	T				chr1	+	Coding	56611393	56620896
TC01000684.hg.1	4.45	4.41	0.15	0.01	T	T	1.03	0.8602	0.9916	0.0878	0.4074	T				chr1	+	Coding	56880635	56881638
TC01000685.hg.1	7.84	8.77	0.13	0.13	T	T	-1.91	7.95E-07	9.73E-05	7.31E-09	7.81E-07	T	NM_006252; ENST00000371244; BC069680; OTTHUMT00000022753; uc001cyk.4	PRKAA2	protein kinase, AMP-activated, alpha 2 catalytic subunit	chr1	+	Coding	57110990	57181008	5563
TC01000686.hg.1	3.89	4.01	0.07	0.07	T	T	-1.09	0.3859	0.8899	0.2393	0.6665	T	NM_000562; ENST00000361249; BC132911; BC132913; OTTHUMT00000022890; uc001cyo.2	C8A	complement component 8, alpha polypeptide	chr1	+	Coding	57320443	57383894	731
TC01000687.hg.1	4.03	4.02	0.05	0.07	T	T	1.01	0.9173	0.9968	0.5689	0.9058	T				chr1	+	Coding	57429559	57462430
TC01000688.hg.1	8.01	7.87	0.12	0.07	T	T	1.1	0.6943	0.9726	0.8712	1.0000	T				chr1	+	Coding	57431953	57432035
TC01000689.hg.1	3.39	3.29	0.07	0.08	T	T	1.07	0.5556	0.9470	0.1314	0.5056	T				chr1	+	Coding	57457023	57480373
TC01000690.hg.1	3.52	3.6	0.26	0.14	T	T	-1.06	0.8916	0.9939	0.0573	0.3189	T				chr1	+	Coding	57852248	57853122
TC01000691.hg.1	4.65	4.5	0.22	0.17	T	T	1.12	0.0965	0.5924	0.1528	0.5451	T				chr1	+	Coding	58222756	58222848
TC01000692.hg.1	3.98	4.04	0.03	0.15	T	T	-1.05	0.4780	0.9277	0.7739	0.9813	T	ENST00000416598; ENST00000420811; ENST00000432897; ENST00000434141; BC033978; BC047487	DAB1-AS1	DAB1 antisense RNA 1	chr1	+	Coding	58326215	58333170	101926890
TC01000693.hg.1	3.07	3.32	0.12	0.17	F	F	-1.19	0.2310	0.7919	0.3977	0.8058	F	ENST00000457412	DAB1-AS1	DAB1 antisense RNA 1	chr1	+	Coding	58343974	58346412	101926890
TC01000694.hg.1	3.95	4.2	0.03	0.18	T	T	-1.19	0.2086	0.7690	0.8300	0.9938	T				chr1	+	Coding	58525811	58545946
TC01000695.hg.1	4.92	4.74	0.19	0.15	T	T	1.13	0.2292	0.7908	0.2100	0.6295	T				chr1	+	Coding	59187951	59188044
TC01000696.hg.1	4.4	4.44	0.05	0.07	T	T	-1.03	0.8830	0.9935	0.8622	0.9994	T	NR_034014; NR_034015	LINC01135	long intergenic non-protein coding RNA 1135	chr1	+	Coding	59250823	59366668	100131060
TC01000697.hg.1	6.97	7.29	0.27	0.21	T	T	-1.25	0.0345	0.3624	0.0015	0.0223	T				chr1	+	Coding	59486059	59510286
TC01000698.hg.1	5.5	5.63	0.06	0.04	T	T	-1.09	0.2159	0.7760	0.1754	0.5812	T	NM_001113411; NM_001244714; NM_018291; ENST00000303721; ENST00000371210; ENST00000371212; ENST00000371218; ENST00000474476; AK022237; BC000610; BC014947; OTTHUMT00000023206; OTTHUMT00000023207; OTTHUMT00000023208; OTTHUMT00000023209; OTTHUMT00000023210; OTTHUMT00000023211; OTTHUMT00000023212; OTTHUMT00000023213; OTTHUMT00000023214; OTTHUMT00000023768; OTTHUMT00000023769; OTTHUMT00000023770; OTTHU…	FGGY	FGGY carbohydrate kinase domain containing	chr1	+	Coding	59762467	60233347	55277
TC01000699.hg.1	4.66	4.77	0.09	0.22	T	T	-1.08	0.3947	0.8935	0.1613	0.5588	T	ENST00000424725; BC042048	LOC101926944	uncharacterized LOC101926944	chr1	+	Coding	60238467	60254520	101926944
TC01000700.hg.1	4.22	4.16	0.02	0.01	T	T	1.04	0.5317	0.9416	0.0005	0.0095	T	NM_015888; ENST00000371208; ENST00000465876; AK097735; AK292314; AK301768; BC011621; OTTHUMT00000024934; OTTHUMT00000024935; OTTHUMT00000024936; OTTHUMT00000024937; OTTHUMT00000024938; OTTHUMT00000024939; uc001czo.3; uc001czp.3; uc009wad.3; uc010oor.2	HOOK1	hook microtubule-tethering protein 1	chr1	+	Coding	60280458	60342050	51361
TC01000701.hg.1	3.74	4.06	0.41	0.19	T	T	-1.25	0.1952	0.7535	0.5884	0.9146	T				chr1	+	Coding	60580547	60615351
TC01000702.hg.1	5.85	5.71	0.06	0.03	T	T	1.1	0.7779	0.9838	0.5644	0.9037	T	NM_001134673; NM_001145511; NM_001145512; NM_005595; ENST00000357977; ENST00000371184; ENST00000371185; ENST00000371187; ENST00000371189; ENST00000371191; ENST00000403491; ENST00000407417; ENST00000485903; AK024964; AL133665; BC022264; OTTHUMT00000023191; OTTHUMT00000023799; OTTHUMT00000023800; OTTHUMT00000023801; OTTHUMT00000023802; OTTHUMT00000023803; OTTHUMT00000023804; OTTHUMT00000024858; OTT…	NFIA	nuclear factor I/A	chr1	+	Coding	61330931	61928465	4774
TC01000703.hg.1	7.38	7.89	0.04	0.12	T	T	-1.43	6.95E-07	8.76E-05	8.58E-08	6.26E-06	T	NM_176877; ENST00000316485; ENST00000371158; ENST00000472512; AB044807; AJ001306; AJ224748; AK293519; AK294187; AK304355; AK308665; BC142661; OTTHUMT00000023639; OTTHUMT00000023640; OTTHUMT00000023641; OTTHUMT00000023642; OTTHUMT00000023643; OTTHUMT00000024678; OTTHUMT00000024679; OTTHUMT00000024680; OTTHUMT00000024681; OTTHUMT00000024682; OTTHUMT00000024683; OTTHUMT00000024684; uc001daa.2; uc001…	INADL	InaD-like (Drosophila)	chr1	+	Coding	62208149	62644347	10207
TC01000704.hg.1	7.74	7.54	0.13	0.24	T	T	1.15	0.4063	0.9002	0.2644	0.6931	T				chr1	+	Coding	62282091	62282194
TC01000705.hg.1	3.3	3.13	0.05	0.31	T	T	1.13	0.5151	0.9375	0.3972	0.8056	T				chr1	+	Coding	62318171	62318274
TC01000706.hg.1	4.08	4.1	0.07	0.05	T	T	-1.01	0.8660	0.9924	0.3713	0.7881	T	NM_001164835; NM_019079; ENST00000498273; BC111559; OTTHUMT00000024688; uc001dae.4; uc021ooc.1	L1TD1	LINE-1 type transposase domain containing 1	chr1	+	Coding	62660474	62678001	54596
TC01000707.hg.1	11.67	11.57	0.04	0.11	T	T	1.07	0.3909	0.8919	0.1580	0.5542	T	NM_001017415; NM_001017416; NM_003368; ENST00000339950; ENST00000371146; BC050525; OTTHUMT00000024881; OTTHUMT00000025014; OTTHUMT00000025015; uc001daj.2; uc001dak.2; uc001dal.2	USP1	ubiquitin specific peptidase 1	chr1	+	Coding	62901968	62917475	7398
TC01000708.hg.1	4.15	4.1	0.14	0.2	T	T	1.03	0.1831	0.7395	0.4091	0.8145	T	NM_014495; ENST00000371129; ENST00000493994; BC058287; OTTHUMT00000025344; OTTHUMT00000025345; OTTHUMT00000096778	ANGPTL3	angiopoietin like 3	chr1	+	Coding	63063158	63071830	27329
TC01000709.hg.1	5.98	6.23	0.18	0.24	T	T	-1.19	0.0819	0.5543	0.0558	0.3139	T				chr1	+	Coding	63154153	63176365
TC01000710.hg.1	8.75	8.62	0.03	0.06	T	T	1.09	0.1553	0.7008	0.1673	0.5683	T	NM_032852; NM_178221; ENST00000317868; ENST00000371120; BC033024; OTTHUMT00000025332; OTTHUMT00000025333; OTTHUMT00000025334; OTTHUMT00000025335; OTTHUMT00000025336; uc001dat.3; uc001dau.3	ATG4C	autophagy related 4C, cysteine peptidase	chr1	+	Coding	63249777	63339980	84938
TC01000711.hg.1	9.62	9.53	0.11	0.11	T	T	1.06	0.1514	0.6949	0.3978	0.8058	T				chr1	+	Coding	63361680	63367310
TC01000712.hg.1	3.61	3.32	0.19	0.26	F	F	1.22	0.8575	0.9912	0.2263	0.6501	F				chr1	+	Coding	63489878	63491329
TC01000713.hg.1	3.44	3.69	0.07	0.23	T	T	-1.19	0.2525	0.8106	0.5171	0.8789	T				chr1	+	Coding	63604921	63628824
TC01000714.hg.1	4.12	4.11	0.12	0.12	T	T	1.01	0.6808	0.9713	0.9836	1.0000	T				chr1	+	Coding	63704614	63704845
TC01000715.hg.1	3.72	3.46	0.26	0.18	T	T	1.2	0.0480	0.4312	0.1159	0.4733	T				chr1	+	Coding	63715694	63717442
TC01000716.hg.1	4.05	4.08	0.21	0.11	T	T	-1.02	0.9377	0.9984	0.7123	0.9611	T	NM_012183; ENST00000371116; OTTHUMT00000025331; uc001dax.2	FOXD3	forkhead box D3	chr1	+	Coding	63788712	63790797	27022
TC01000717.hg.1	5.25	5.34	0.12	0.19	T	T	-1.06	0.2719	0.8264	0.3264	0.7514	T				chr1	+	Coding	63799430	63799491
TC01000718.hg.1	3.51	3.51	0.04	0.15	T	T	1	0.9340	0.9983	0.9927	1.0000	T				chr1	+	Coding	63803934	63804043
TC01000719.hg.1	7.74	7.75	0.06	0.1	T	T	-1	0.8898	0.9937	0.3788	0.7928	T	NM_013339; ENST00000263440; ENST00000371108; ENST00000494765; AK295286; BC001253; OTTHUMT00000025330; OTTHUMT00000037172; OTTHUMT00000037173; OTTHUMT00000037174; OTTHUMT00000096786; OTTHUMT00000252852; uc010oox.2; uc021oof.1	ALG6	ALG6, alpha-1,3-glucosyltransferase	chr1	+	Coding	63833261	63904233	29929
TC01000720.hg.1	7.16	7.01	0.06	0.09	T	T	1.11	0.1542	0.6992	0.0096	0.0951	T	NM_032437; ENST00000371088; ENST00000461039; BC015814; OTTHUMT00000024910; OTTHUMT00000024911; OTTHUMT00000024912; OTTHUMT00000024913; OTTHUMT00000024914; OTTHUMT00000024915; uc001dbf.3	EFCAB7	EF-hand calcium binding domain 7	chr1	+	Coding	63989013	64038364	84455
TC01000721.hg.1	6.25	5.9	0.06	0.23	T	T	1.27	0.4169	0.9044	0.9284	1.0000	T	NR_002771; OTTHUMT00000024916; uc001dbg.1	DLEU2L	deleted in lymphocytic leukemia 2-like	chr1	+	Coding	64014635	64016307	79469
TC01000722.hg.1	8.03	8.32	0.05	0.06	T	T	-1.23	2.48E-05	0.0017	1.52E-06	7.23E-05	T	NM_001172818; NM_001172819; NM_002633; ENST00000371083; ENST00000371084; ENST00000473117; ENST00000540265; BC001756; BC019920; BC067763; OTTHUMT00000024868; OTTHUMT00000024869; OTTHUMT00000024870; OTTHUMT00000024871; uc001dbh.3; uc010ooy.2; uc010ooz.2	PGM1	phosphoglucomutase 1	chr1	+	Coding	64058916	64125916	5236
TC01000723.hg.1	8.72	9.24	0	0.08	T	T	-1.44	0.0156	0.2259	3.57E-05	0.0010	T	NM_001083592; NM_005012; ENST00000371079; ENST00000371080; ENST00000482426; ENST00000545203; OTTHUMT00000025002; OTTHUMT00000025003; OTTHUMT00000025004; uc001dbi.4	ROR1	receptor tyrosine kinase-like orphan receptor 1	chr1	+	Coding	64239690	64647181	4919
TC01000724.hg.1	3.78	3.79	0.03	0.06	T	T	-1.01	0.7106	0.9751	0.6384	0.9345	T	NM_152489; ENST00000371076; ENST00000371077; ENST00000464349; BC029895; OTTHUMT00000025005; OTTHUMT00000025006; OTTHUMT00000025007; uc001dbn.1	UBE2U	ubiquitin-conjugating enzyme E2U (putative)	chr1	+	Coding	64669310	64733051	148581
TC01000725.hg.1	10.41	9.97	0.08	0.01	T	T	1.36	0.0131	0.2023	0.0005	0.0087	T	NM_020925; ENST00000290039; ENST00000495994; AK026777; AK299361; BC039301; BX537603; OTTHUMT00000025032; OTTHUMT00000025033; OTTHUMT00000025238; OTTHUMT00000313506; uc001dbo.1; uc001dbp.1; uc001dbq.1; uc010opa.1	CACHD1	cache domain containing 1	chr1	+	Coding	64936428	65158741	57685
TC01000726.hg.1	3.1	3.06	0.31	0.23	F	F	1.03	0.5891	0.9531	0.1621	0.5601	F	NR_039957; uc021ooh.1	MIR4794	microRNA 4794	chr1	+	Coding	65045530	65045604	100616338
TC01000727.hg.1	8.05	8.48	0.03	0.07	T	T	-1.34	0.0002	0.0090	4.91E-05	0.0013	T	NM_018211; ENST00000294428; ENST00000371072; AK299228; BC065303; OTTHUMT00000025240; OTTHUMT00000025241; uc001dbs.2; uc001dbt.2; uc010opb.2	RAVER2	ribonucleoprotein, PTB-binding 2	chr1	+	Coding	65210778	65298915	55225
TC01000728.hg.1	6.69	6.94	0.09	0.04	T	T	-1.19	0.5631	0.9487	0.3763	0.7913	T	NM_001005353; NM_013410; NM_203464; ENST00000327299; ENST00000395334; ENST00000470888; ENST00000545314; ENST00000546702; AK309057; BC016180; BC040224; BC066944; BC136886; BC146653; BC148270; OTTHUMT00000025040; OTTHUMT00000025041; OTTHUMT00000025042; OTTHUMT00000025043; OTTHUMT00000025044; uc001dby.3; uc001dbz.3; uc001dca.3; uc009wan.3	AK4	adenylate kinase 4	chr1	+	Coding	65613232	65697828	205
TC01000729.hg.1	6.1	6.87	0.03	0.05	T	T	-1.71	1.74E-06	0.0002	9.46E-06	0.0003	T	NM_014787; ENST00000263441; ENST00000371069; ENST00000395325; ENST00000494710; AK296408; BC051722; BC109279; BC109280; OTTHUMT00000025134; OTTHUMT00000025135; OTTHUMT00000025137; OTTHUMT00000025138; OTTHUMT00000025139; OTTHUMT00000025140; uc001dcc.1	DNAJC6	DnaJ (Hsp40) homolog, subfamily C, member 6	chr1	+	Coding	65713902	65881689	9829
TC01000730.hg.1	8.9	8.9	0.01	0	T	T	1	0.9567	0.9990	0.7958	0.9862	T	NM_001003679; NM_001003680; NM_001198681; NM_001198683; NM_001198687; NM_001198688; NM_001198689; NM_002303; NM_017526; ENST00000344610; ENST00000349533; ENST00000371058; ENST00000371059; ENST00000371060; ENST00000371065; ENST00000406510; ENST00000462765; ENST00000484243; BC056250; BC131779; OTTHUMT00000025132; OTTHUMT00000025133; OTTHUMT00000025263; OTTHUMT00000025264; OTTHUMT00000025265; OTTHUM…	LEPR; LEPROT	leptin receptor; leptin receptor overlapping transcript	chr1	+	Coding	65886131	66107242	3953; 54741
TC01000731.hg.1	4.59	4.45	0.55	0.08	T	T	1.1	0.4547	0.9191	0.2283	0.6527	T				chr1	+	Coding	65952089	65959871
TC01000732.hg.1	4.59	4.39	0.22	0.1	T	T	1.15	0.3721	0.8836	0.5029	0.8721	T				chr1	+	Coding	66037232	66037335
TC01000733.hg.1	7.45	7.27	0.09	0.05	T	T	1.13	0.3423	0.8691	0.0007	0.0123	T	NM_001037339; NM_001037340; NM_001037341; NM_002600; ENST00000329654; ENST00000341517; ENST00000371045; ENST00000371048; ENST00000423207; ENST00000480109; BC101480; CR749667; EF595686; OTTHUMT00000025188; OTTHUMT00000025189; OTTHUMT00000025190; OTTHUMT00000025191; OTTHUMT00000025192; OTTHUMT00000025193; OTTHUMT00000025194; OTTHUMT00000127844; uc001dcn.3; uc001dco.3; uc001dcp.3; uc001dcq.3; uc009w…	PDE4B	phosphodiesterase 4B, cAMP-specific	chr1	+	Coding	66258193	66840262	5142
TC01000734.hg.1	4.55	4.63	0.03	0.08	T	T	-1.06	0.0785	0.5459	0.3397	0.7622	T	NM_032291; ENST00000237247; ENST00000371037; ENST00000371039; ENST00000435165; ENST00000468286; AK125044; AK298970; BC040516; CR749541; OTTHUMT00000025395; OTTHUMT00000025396; OTTHUMT00000025397; OTTHUMT00000025398; OTTHUMT00000100219; OTTHUMT00000100220; OTTHUMT00000100221; OTTHUMT00000100222; OTTHUMT00000100223; OTTHUMT00000100224; OTTHUMT00000100225; OTTHUMT00000100226; OTTHUMT00000102042; OTT…	SGIP1	SH3-domain GRB2-like (endophilin) interacting protein 1	chr1	+	Coding	66999066	67213982	84251
TC01000735.hg.1	3.94	3.91	0.06	0.25	T	T	1.02	0.3975	0.8950	0.5715	0.9073	T	NR_036060; uc021oon.1	MIR3117	microRNA 3117	chr1	+	Coding	67094123	67094200	100422871
TC01000736.hg.1	5.15	5.06	0	0.1	T	T	1.06	0.9500	0.9989	0.9998	1.0000	T	NM_152665; ENST00000282670; ENST00000448074; ENST00000489510; AK307100; AK307878; BC106885; OTTHUMT00000025399; OTTHUMT00000025400; OTTHUMT00000025401; uc001dcv.3; uc009wau.3; uc009wav.3	TCTEX1D1	Tctex1 domain containing 1	chr1	+	Coding	67218140	67244730	200132
TC01000737.hg.1	4.31	4.42	0.26	0.06	T	T	-1.08	0.3442	0.8697	0.9210	1.0000	T				chr1	+	Coding	67292625	67294241
TC01000738.hg.1	9.94	10.03	0.05	0.1	T	T	-1.07	0.4535	0.9190	0.6136	0.9244	T	NM_001077700; NM_001077701; NM_001077702; NM_001077703; NM_001077704; NM_001146110; NM_001146111; NM_001146112; NM_001146113; NM_020948; ENST00000355356; ENST00000355977; ENST00000357692; ENST00000371012; ENST00000371014; ENST00000371016; ENST00000371018; ENST00000401041; ENST00000401042; ENST00000479067; BC066898; BC108726; BC125217; OTTHUMT00000025490; OTTHUMT00000025491; OTTHUMT00000025938; OT…	MIER1	mesoderm induction early response 1, transcriptional regulator	chr1	+	Coding	67390578	67454302	57708
TC01000739.hg.1	4.29	4.3	0.09	0.05	T	T	-1.01	0.9656	0.9990	0.8780	1.0000	T	NM_144701; ENST00000347310; ENST00000395227; ENST00000473881; AM990313; AM990315; AM990316; AM990317; AM990319; AM990320; AM990321; AM990322; AM990324; AM990325; AM990327; AM990328; AM990329; AM990330; AM990331; AM990332; AM990333; AM990334; AM990335; AM990336; AM990337; AY937252; AY937254; AY937255; BC016829; BC040720; BC142955; FM212237; FM212238; FM212239; FM212240; FM212241; OTTHUMT0000002519…	IL23R	interleukin 23 receptor	chr1	+	Coding	67604590	67725662	149233
TC01000740.hg.1	3.43	3.7	0.12	0.2	T	T	-1.21	0.1120	0.6267	0.2167	0.6380	T				chr1	+	Coding	67661823	67661926
TC01000741.hg.1	4.32	4.31	0.08	0	T	T	1.01	0.8218	0.9868	0.9104	1.0000	T	NM_001559; ENST00000262345; ENST00000371000; ENST00000465396; ENST00000541374; ENST00000544434; AK294494; AK316525; BC104772; BC143248; BC143249; BC143250; BC143252; OTTHUMT00000025202; OTTHUMT00000095782; OTTHUMT00000095783; uc001ddu.3; uc010oqi.2; uc010oqj.2	IL12RB2	interleukin 12 receptor, beta 2	chr1	+	Coding	67773047	67862583	3595
TC01000742.hg.1	4.75	4.63	0.26	0.07	T	T	1.09	0.5723	0.9506	0.2804	0.7084	T				chr1	+	Coding	67882897	67883001
TC01000743.hg.1	8.44	8.38	0.03	0.04	T	T	1.04	0.3056	0.8478	0.3135	0.7402	T				chr1	+	Coding	67995313	67998012
TC01000744.hg.1	6.61	6.62	0.17	0.1	T	T	-1.01	0.8490	0.9900	0.9039	1.0000	T				chr1	+	Coding	68006810	68006916
TC01000745.hg.1	10.61	11.37	0.09	0.06	T	T	-1.69	0.0329	0.3528	0.2244	0.6479	T	NM_001199741; NM_001199742; NM_001924; ENST00000370985; ENST00000370986; ENST00000460575; BC011757; EF614238; OTTHUMT00000025988; OTTHUMT00000025990; OTTHUMT00000025991; OTTHUMT00000095854; uc001ddz.2; uc009wbb.2; uc009wbc.2; uc009wbd.2	GADD45A	growth arrest and DNA-damage-inducible, alpha	chr1	+	Coding	68150744	68154021	1647
TC01000746.hg.1	5.15	5.16	0.03	0.06	T	T	-1	0.9151	0.9966	0.0004	0.0075	T	NR_040077; ENST00000420587; AK096081; uc001deb.2	GNG12-AS1	GNG12 antisense RNA 1	chr1	+	Coding	68297971	68668670	100289178
TC01000748.hg.1	5.87	6.09	0.27	0.15	T	T	-1.16	0.0886	0.5722	0.0075	0.0793	T				chr1	+	Coding	68944812	68949222
TC01000749.hg.1	5.23	5.03	0.14	0.25	T	T	1.15	0.9480	0.9988	0.4022	0.8087	T	ENST00000428732; BC020917	DEPDC1-AS1	DEPDC1 antisense RNA 1	chr1	+	Coding	68962359	69004310	101927220
TC01000750.hg.1	3.25	3.45	0.04	0.21	T	T	-1.15	0.3949	0.8935	0.9479	1.0000	T				chr1	+	Coding	69521581	69650686
TC01000751.hg.1	3.98	4.15	0.22	0.14	F	F	-1.12	0.3324	0.8637	0.6411	0.9359	F				chr1	+	Coding	69898938	69901092
TC01000752.hg.1	4.19	4.36	0.08	0.02	T	T	-1.13	0.6008	0.9557	0.9689	1.0000	T	NM_020794; ENST00000035383; ENST00000310961; ENST00000370958; ENST00000415775; AB037786; AF498274; BC128989; OTTHUMT00000131261; OTTHUMT00000131262; OTTHUMT00000131263; uc001deo.1; uc001dep.3; uc001deq.3; uc009wbg.3	LRRC7	leucine rich repeat containing 7	chr1	+	Coding	70032868	70589171	57554
TC01000753.hg.1	6.89	7.06	0.14	0.22	T	T	-1.13	0.5706	0.9502	0.9833	1.0000	T	NR_023916; ENST00000412108	PIN1P1	peptidylprolyl cis/trans isomerase, NIMA-interacting 1 pseudogene 1	chr1	+	Coding	70385005	70386000	5301
TC01000754.hg.1	4.23	4.35	0.02	0.16	T	T	-1.08	0.5534	0.9466	0.0286	0.2051	T	ENST00000441830; OTTHUMT00000025917	LRRC7	leucine rich repeat containing 7	chr1	+	Coding	70612804	70617628	57554
TC01000755.hg.1	11.03	10.86	0.1	0.1	T	T	1.13	0.7816	0.9845	0.9997	1.0000	T	NM_001190987; NM_004768; ENST00000370949; ENST00000370950; ENST00000370951; ENST00000484162; AK300147; AK310447; AK310666; AL832279; BC017359; BC040436; BX640645; OTTHUMT00000025889; OTTHUMT00000025890; OTTHUMT00000025891; OTTHUMT00000025892; OTTHUMT00000025893; OTTHUMT00000025894; OTTHUMT00000025895; OTTHUMT00000025896; OTTHUMT00000025897; OTTHUMT00000025898; OTTHUMT00000025899; OTTHUMT000000259…	SRSF11	serine/arginine-rich splicing factor 11	chr1	+	Coding	70671365	70718735	9295
TC01000756.hg.1	8.12	8.58	0.18	0.23	T	T	-1.37	0.2323	0.7934	0.7933	0.9855	T	NM_001031693; NM_001036645; NM_001036646; NR_027404; ENST00000359875; ENST00000361764; ENST00000370940; ENST00000486110; ENST00000531950; BC010922; OTTHUMT00000025909; OTTHUMT00000025910; OTTHUMT00000025911; OTTHUMT00000025912; uc001dfa.3; uc001dfb.3; uc001dfc.3; uc010oqp.2	HHLA3	HERV-H LTR-associating 3	chr1	+	Coding	70820488	70851022	11147
TC01000757.hg.1	6.51	6.22	0.07	0.1	T	T	1.22	0.2571	0.8138	0.2596	0.6874	T	NM_001190463; NM_001902; NM_153742; ENST00000346806; ENST00000370938; ENST00000411986; ENST00000464926; AK310269; BC015807; OTTHUMT00000025918; OTTHUMT00000025919; OTTHUMT00000025920; OTTHUMT00000025921; uc001dfd.3; uc001dfe.3; uc009wbl.2; uc010oqq.2	CTH	cystathionine gamma-lyase	chr1	+	Coding	70876901	70905534	1491
TC01000758.hg.1	3.56	3.51	0.04	0.09	T	T	1.04	0.5443	0.9448	0.2702	0.6990	T	ENST00000419450; BC041441	LOC101927244	uncharacterized LOC101927244	chr1	+	Coding	71172136	71252151	101927244
TC01000759.hg.1	4.91	4.79	0.03	0.12	T	T	1.09	0.0470	0.4271	0.0719	0.3651	T				chr1	+	Coding	71413062	71417176
TC01000760.hg.1	4.38	4.42	0.04	0.11	T	T	-1.02	0.9667	0.9990	0.8775	1.0000	T	NR_038420; uc001dfr.3	ZRANB2-AS1	ZRANB2 antisense RNA 1	chr1	+	Coding	71512189	71532867	100132618
TC01000761.hg.1	4.91	4.95	0.07	0.06	T	T	-1.02	0.7511	0.9804	0.3488	0.7695	T	ENST00000413421; BC054887	ZRANB2-AS2	ZRANB2 antisense RNA 2 (head to head)	chr1	+	Coding	71547007	71733913	100852410
TC01000762.hg.1	4.19	5	0.15	0.72	F	T	-1.76	0.0098	0.1673	0.1669	0.5677	F				chr1	+	Coding	71716682	71717802
TC01000763.hg.1	5.79	5.65	0.34	0.27	T	T	1.11	0.1291	0.6594	0.1099	0.4602	T	ENST00000430605	ZRANB2-AS2	ZRANB2 antisense RNA 2 (head to head)	chr1	+	Coding	71867530	71873407	100852410
TC01000764.hg.1	3.47	3.34	0.29	0.15	F	F	1.09	0.4677	0.9248	0.7301	0.9673	F				chr1	+	Coding	72036639	72039241
TC01000765.hg.1	3.35	3.58	0.07	0.12	T	T	-1.17	0.3511	0.8751	0.9773	1.0000	T				chr1	+	Coding	73240954	73256963
TC01000766.hg.1	3.78	3.71	0.08	0.11	T	T	1.05	0.7861	0.9847	0.5797	0.9111	T	ENST00000411903; ENST00000415686; ENST00000440762; ENST00000444827; ENST00000452553; BC041341	LINC01360	long intergenic non-protein coding RNA 1360	chr1	+	Coding	73771853	73820934	101927295
TC01000767.hg.1	3.97	3.91	0.2	0.22	T	T	1.04	0.4177	0.9048	0.2780	0.7064	T	OTTHUMT00000026419	RP11-275A6.2		chr1	+	Coding	74100899	74180897
TC01000768.hg.1	3.85	3.73	0.31	0.27	F	F	1.09	0.4634	0.9229	0.9607	1.0000	F				chr1	+	Coding	74349396	74349505
TC01000769.hg.1	5.08	5.2	0.01	0.03	T	T	-1.09	0.0292	0.3299	0.0002	0.0035	T	NM_001112808; NM_001199327; NM_001199328; NM_001199329; NM_003838; NM_015978; ENST00000326637; ENST00000370893; ENST00000370894; ENST00000370895; ENST00000370898; ENST00000370899; ENST00000465473; ENST00000467578; ENST00000482102; ENST00000524915; ENST00000534056; ENST00000557284; BC032308; BC032865; BC113539; BX640903; OTTHUMT00000026432; OTTHUMT00000026433; OTTHUMT00000026434; OTTHUMT0000002643…	FPGT-TNNI3K; FPGT; TNNI3K	FPGT-TNNI3K readthrough; fucose-1-phosphate guanylyltransferase; TNNI3 interacting kinase	chr1	+	Coding	74663896	75010116	100526835; 8790; 51086
TC01000770.hg.1	4.14	4.31	0.12	0.08	T	T	-1.13	0.0971	0.5932	0.0640	0.3412	T				chr1	+	Coding	74933879	74935227
TC01000771.hg.1	3.38	3.46	0.21	0.17	T	F	-1.06	0.3651	0.8806	0.3920	0.8022	F	ENST00000416017; CR627203	ERICH3-AS1	ERICH3 antisense RNA 1	chr1	+	Coding	75043114	75091782	101927320
TC01000772.hg.1	8.84	8.72	0.05	0.04	T	T	1.09	0.2341	0.7947	0.2144	0.6353	T	NM_001162916; NM_138467; NR_027962; ENST00000370867; ENST00000457880; ENST00000479111; AK294264; BC071765; OTTHUMT00000026573; OTTHUMT00000026574; OTTHUMT00000026575; OTTHUMT00000026576; OTTHUMT00000026577; OTTHUMT00000026578; uc001dgn.3; uc010oqw.2; uc010oqx.2; uc010oqy.2	TYW3	tRNA-yW synthesizing protein 3 homolog (S. cerevisiae)	chr1	+	Coding	75198836	75232362	127253
TC01000773.hg.1	3.25	3.51	0.15	0.17	T	T	-1.2	0.0285	0.3252	0.1349	0.5117	T				chr1	+	Coding	75428998	75430802
TC01000774.hg.1	4.6	4.37	0.07	0.14	T	T	1.18	0.5253	0.9409	0.9832	1.0000	T	NM_001001933; NM_001256114; ENST00000294638; ENST00000356261; BC036423; BC040321; OTTHUMT00000026700; OTTHUMT00000026701; uc001dgo.3; uc001dgq.3	LHX8	LIM homeobox 8	chr1	+	Coding	75594119	75627218	431707
TC01000775.hg.1	5.71	5.71	0.21	0.07	T	T	-1	0.9496	0.9989	0.7787	0.9825	T				chr1	+	Coding	75648730	75648832
TC01000776.hg.1	9.65	9.89	0.06	0.05	T	T	-1.18	0.2753	0.8288	0.2211	0.6437	T	NM_000016; NM_001127328; ENST00000370834; ENST00000370841; ENST00000420607; ENST00000481374; ENST00000541113; AK296045; AK301005; AK301039; AK301717; AK311022; BC005377; BX647734; OTTHUMT00000026967; OTTHUMT00000026968; OTTHUMT00000026969; OTTHUMT00000026970; uc001dgw.4; uc009wbp.3; uc009wbr.3; uc009wbs.1; uc010orc.1; uc010ord.2; uc010ore.2; uc010orf.2; uc010org.2	ACADM	acyl-CoA dehydrogenase, C-4 to C-12 straight chain	chr1	+	Coding	76190036	76229364	34
TC01000777.hg.1	9.27	8.91	0.13	0.07	T	T	1.29	0.1087	0.6193	0.4928	0.8663	T	NM_004582; NR_002748; NR_002749; NR_003042; ENST00000319942; ENST00000364617; ENST00000370826; ENST00000383893; ENST00000384512; ENST00000496055; AK127197; AK293057; BC020790; OTTHUMT00000026972; OTTHUMT00000026973; OTTHUMT00000026974; OTTHUMT00000026975; OTTHUMT00000026976; OTTHUMT00000026977; OTTHUMT00000026978; OTTHUMT00000026979; OTTHUMT00000026980; OTTHUMT00000026981; OTTHUMT00000092540; OTT…	RABGGTB; SNORD45B; SNORD45A; SNORD45C	Rab geranylgeranyltransferase, beta subunit; small nucleolar RNA, C/D box 45B; small nucleolar RNA, C/D box 45A; small nucleolar RNA, C/D box 45C	chr1	+	Coding	76251879	76261100	5876; 26804; 26805; 692085
TC01000778.hg.1	3.82	3.97	0.04	0.01	T	T	-1.11	0.1946	0.7529	0.6300	0.9313	T	NM_002440; ENST00000263187; BC033030; OTTHUMT00000026983; uc001dhd.2	MSH4	mutS homolog 4	chr1	+	Coding	76262556	76378923	4438
TC01000779.hg.1	3.61	3.82	0.43	0.36	F	T	-1.16	0.8347	0.9875	0.7794	0.9826	F	ENST00000436121	LOC101927342	uncharacterized LOC101927342	chr1	+	Coding	76477009	76485041	101927342
TC01000780.hg.1	4.22	4.19	0.31	0.13	T	T	1.02	0.6159	0.9583	0.9600	1.0000	T				chr1	+	Coding	76507376	76531913
TC01000781.hg.1	4.88	4.94	0.21	0.06	T	T	-1.04	0.7496	0.9802	6.02E-05	0.0016	T	NM_001160011; NM_152996; ENST00000328299; ENST00000464140; AK297363; BC059363; OTTHUMT00000026501; OTTHUMT00000026502; uc001dhg.4; uc001dhh.2; uc010orh.1	ST6GALNAC3	ST6 (alpha-N-acetyl-neuraminyl-2,3-beta-galactosyl-1,3)-N-acetylgalactosaminide alpha-2,6-sialyltransferase 3	chr1	+	Coding	76540389	77100286	256435
TC01000782.hg.1	4.06	4.19	0.16	0.07	T	T	-1.09	0.1180	0.6382	0.6479	0.9387	T				chr1	+	Coding	77218820	77218925
TC01000783.hg.1	5.77	6.28	0.06	0.11	T	T	-1.42	0.0004	0.0174	0.0003	0.0063	T	NM_030965; ENST00000477717; ENST00000496845; AF131837; AK095758; AK300902; BC001201; OTTHUMT00000026692; OTTHUMT00000026693; OTTHUMT00000026694; OTTHUMT00000314630; OTTHUMT00000314631; uc001dhi.3; uc009wbw.3; uc010ori.2	ST6GALNAC5	ST6 (alpha-N-acetyl-neuraminyl-2,3-beta-galactosyl-1,3)-N-acetylgalactosaminide alpha-2,6-sialyltransferase 5	chr1	+	Coding	77333126	77531396	81849
TC01000784.hg.1	3.6	3.61	0.03	0.09	T	T	-1.01	0.5273	0.9412	0.8216	0.9921	T				chr1	+	Coding	77533605	77544167
TC01000785.hg.1	6	6.78	0.02	0.02	T	T	-1.72	0.0997	0.5981	0.0016	0.0240	T	NM_012093; NM_174858; ENST00000317704; ENST00000344720; ENST00000354567; ENST00000478255; BC033896; BC036666; OTTHUMT00000026992; OTTHUMT00000026993; OTTHUMT00000026994; OTTHUMT00000092213; OTTHUMT00000092214; OTTHUMT00000092215; OTTHUMT00000092216; OTTHUMT00000096379; OTTHUMT00000096380; OTTHUMT00000096381; uc001dhn.3; uc001dho.3	AK5	adenylate kinase 5	chr1	+	Coding	77747662	78025654	26289
TC01000786.hg.1	5.46	5.44	0.23	0.14	T	T	1.02	0.5451	0.9451	0.3443	0.7658	T				chr1	+	Coding	77886010	77886071
TC01000787.hg.1	5.66	5.51	0.03	0.13	T	T	1.11	0.4723	0.9265	0.9143	1.0000	T				chr1	+	Coding	78080554	78080637
TC01000788.hg.1	9.13	9.26	0.08	0.08	T	T	-1.09	0.6683	0.9700	0.2969	0.7251	T	NM_198549; ENST00000370791; ENST00000443751; ENST00000476203; AK296411; BC130387; BC144167; BX641170; OTTHUMT00000026931; OTTHUMT00000026932; OTTHUMT00000097546; uc001dhy.1	FAM73A	family with sequence similarity 73, member A	chr1	+	Coding	78245309	78344106	374986
TC01000789.hg.1	8.22	8.17	0.12	0.11	T	T	1.04	0.7363	0.9792	0.0001	0.0031	T	NM_001172309; NM_144573; ENST00000330010; ENST00000334785; ENST00000480732; AF114264; AK127535; AK300728; AK307487; BC111395; BC114444; OTTHUMT00000097549; OTTHUMT00000097550; OTTHUMT00000097551; OTTHUMT00000097552; OTTHUMT00000097553; OTTHUMT00000097554; OTTHUMT00000099423; uc001dia.3; uc001dib.4; uc001dic.4; uc001did.1; uc001dif.1; uc001dig.4; uc009wcb.1	NEXN	nexilin (F actin binding protein)	chr1	+	Coding	78354198	78409580	91624
TC01000791.hg.1	4.27	4.4	0.08	0.07	T	T	-1.09	0.6422	0.9649	0.6004	0.9188	T	NR_027310; ENST00000436742; uc009wcc.3	MGC27382	uncharacterized MGC27382	chr1	+	Coding	78695283	78835149	149047
TC01000792.hg.1	4.69	4.85	0.06	0.05	T	T	-1.11	0.6000	0.9555	0.2613	0.6896	T	NM_000959; NM_001039585; ENST00000370756; ENST00000370757; ENST00000370758; BC112965; OTTHUMT00000026582; OTTHUMT00000026583; OTTHUMT00000095325; OTTHUMT00000095326; uc001dim.3; uc001din.3	PTGFR	prostaglandin F receptor (FP)	chr1	+	Coding	78769568	79006386	5737
TC01000793.hg.1	6.36	5.98	0.22	0.22	T	T	1.3	0.5568	0.9472	0.4400	0.8347	T				chr1	+	Coding	79048330	79048421
TC01000794.hg.1	9.09	8.72	0.05	0.03	T	T	1.29	0.2663	0.8212	0.7251	0.9657	T	NM_006820; ENST00000370751; ENST00000476521; AK303187; AK316232; BC015932; OTTHUMT00000026834; OTTHUMT00000026835; OTTHUMT00000026836; OTTHUMT00000026837; OTTHUMT00000026838; OTTHUMT00000026839; OTTHUMT00000026840; OTTHUMT00000026841; OTTHUMT00000096291; OTTHUMT00000324180; uc010oro.2; uc010orp.2; uc010orq.2	IFI44L	interferon-induced protein 44-like	chr1	+	Coding	79085607	79111830	10964
TC01000795.hg.1	10.35	10.06	0.18	0.05	T	T	1.22	0.6325	0.9623	0.9733	1.0000	T	NM_006417; ENST00000370747; ENST00000495254; AK316278; AK316476; BC022870; OTTHUMT00000026825; OTTHUMT00000026826; OTTHUMT00000026827; OTTHUMT00000026828; OTTHUMT00000026829; OTTHUMT00000026830; OTTHUMT00000026831; OTTHUMT00000026832; OTTHUMT00000026833; uc001dip.4; uc010orr.1; uc010ors.1	IFI44	interferon-induced protein 44	chr1	+	Coding	79115477	79129763	10561
TC01000796.hg.1	4.51	4.53	0.24	0.07	T	T	-1.01	0.4187	0.9054	0.0163	0.1399	T				chr1	+	Coding	79152745	79152845
TC01000797.hg.1	5.05	4.69	0.17	0.26	T	T	1.28	0.1306	0.6616	0.4808	0.8601	T				chr1	+	Coding	79789454	79790534
TC01000798.hg.1	4.02	3.88	0.14	0.12	T	T	1.1	0.1748	0.7276	0.4571	0.8454	T	ENST00000418041; ENST00000443104; ENST00000443565	LOC101927412	uncharacterized LOC101927412	chr1	+	Coding	81001440	81112473	101927412
TC01000799.hg.1	4.67	4.42	0.19	0.02	T	T	1.19	0.3525	0.8756	0.7553	0.9765	T				chr1	+	Coding	81717474	81717781
TC01000800.hg.1	8.22	8.86	0.05	0.01	T	T	-1.57	0.0284	0.3241	0.0309	0.2157	T	NM_012302; ENST00000319517; ENST00000359929; ENST00000370713; ENST00000370715; ENST00000370717; ENST00000370721; ENST00000370723; ENST00000370725; ENST00000370727; ENST00000370728; ENST00000370730; ENST00000469377; AB018329; AF104266; AF104938; AJ131581; AK123422; DQ925675	ADGRL2	adhesion G protein-coupled receptor L2	chr1	+	Coding	81771845	82458107	23266
TC01000801.hg.1	5.18	5.4	0.1	0.21	T	T	-1.16	0.1084	0.6187	0.0746	0.3722	T				chr1	+	Coding	81970784	81971981
TC01000802.hg.1	4.14	4.2	0.19	0.19	T	T	-1.04	0.8436	0.9892	0.1684	0.5700	T				chr1	+	Coding	82312941	82313045
TC01000803.hg.1	3.97	3.96	0.03	0.11	T	T	1.01	0.8086	0.9862	0.6426	0.9366	T				chr1	+	Coding	83368866	83632498
TC01000804.hg.1	4.29	4.22	0.15	0.2	T	T	1.05	0.5285	0.9414	0.8323	0.9943	T				chr1	+	Coding	83911736	83920454
TC01000805.hg.1	4.2	4.34	0.2	0.14	T	T	-1.1	0.1278	0.6571	0.2522	0.6802	T				chr1	+	Coding	84255963	84267148
TC01000806.hg.1	11.6	11.36	0.12	0.13	T	T	1.18	0.1504	0.6931	0.1725	0.5767	T				chr1	+	Coding	84259560	84259653
TC01000807.hg.1	13.9	13.6	0.1	0.47	T	T	1.23	0.4074	0.9008	0.2123	0.6323	T				chr1	+	Coding	84379037	84379062
TC01000808.hg.1	9.96	10.55	0.11	0.02	T	T	-1.5	0.0001	0.0066	0.0001	0.0033	T	NM_001242857; NM_001242858; NM_001242859; NM_001242860; NM_001242861; NM_001242862; NM_002731; NM_182948; NM_207578; ENST00000370680; ENST00000370682; ENST00000370684; ENST00000370685; ENST00000370688; ENST00000370689; ENST00000394838; ENST00000394839; ENST00000470673; AY927366; BC016285; BC035058; BX647515; OTTHUMT00000027641; OTTHUMT00000027642; OTTHUMT00000027643; OTTHUMT00000027644; OTTHUMT00…	PRKACB	protein kinase, cAMP-dependent, catalytic, beta	chr1	+	Coding	84543636	84704181	5567
TC01000809.hg.1	4.32	4.16	0.54	0.13	T	T	1.12	0.2968	0.8428	0.0497	0.2926	T				chr1	+	Coding	84743004	84743140
TC01000810.hg.1	4.59	4.72	0.05	0.08	T	T	-1.1	0.1522	0.6953	0.5252	0.8832	T	NM_001010971; NM_001134663; NM_001134664; ENST00000370668; ENST00000370669; ENST00000370670; ENST00000370671; ENST00000370673; ENST00000394834; AY604569; OTTHUMT00000027241; OTTHUMT00000027242; OTTHUMT00000027243; OTTHUMT00000027244; OTTHUMT00000027245; OTTHUMT00000027246; OTTHUMT00000027247; OTTHUMT00000337355; OTTHUMT00000337356; uc001djr.3; uc001djs.3; uc010orw.2; uc010orx.2	SAMD13	sterile alpha motif domain containing 13	chr1	+	Coding	84764049	84855640	148418
TC01000811.hg.1	4.15	4.12	0.08	0.08	T	T	1.02	0.7847	0.9847	0.6033	0.9201	T	NM_021233; NM_058248; ENST00000370662; ENST00000370665; BC065182; BC126136; OTTHUMT00000027248; OTTHUMT00000027249; uc001djt.1; uc001dju.1; uc009wch.1	DNASE2B	deoxyribonuclease II beta	chr1	+	Coding	84864215	84880701	58511
TC01000812.hg.1	11.57	11.4	0.15	0.06	T	T	1.13	0.0775	0.5426	0.2195	0.6417	T	NM_025065; ENST00000370654; ENST00000370656; BC016051; OTTHUMT00000027238; OTTHUMT00000027239; uc001djv.4	RPF1	ribosome production factor 1 homolog	chr1	+	Coding	84944920	84964033	80135
TC01000813.hg.1	4.99	5.05	0.08	0.1	T	T	-1.04	0.8046	0.9862	0.9797	1.0000	T	AF306347; BC064144; BC119642; BC127634; uc001djx.3; uc001djy.2; uc021opb.1	SPATA1	spermatogenesis associated 1	chr1	+	Coding	84971974	85031877	100505741
TC01000814.hg.1	6.13	6.49	0.11	0.11	T	T	-1.28	0.6755	0.9712	0.5855	0.9139	T	NM_145172; ENST00000294664; ENST00000326813; ENST00000370596; AK054629; BC040265; OTTHUMT00000027564; OTTHUMT00000027565; OTTHUMT00000027566; OTTHUMT00000092673; OTTHUMT00000092674; uc001dkt.3; uc009wcl.3	WDR63	WD repeat domain 63	chr1	+	Coding	85464830	85598821	126820
TC01000815.hg.1	4.24	4.12	0.07	0.07	T	T	1.08	0.4994	0.9333	0.7775	0.9822	T	NR_039619; uc021opc.1	MIR4423	microRNA 4423	chr1	+	Coding	85599477	85599556	100616481
TC01000816.hg.1	3.33	3.4	0.01	0.07	F	F	-1.05	0.6452	0.9657	0.7954	0.9862	F				chr1	+	Coding	85729979	85730085
TC01000817.hg.1	4.73	4.74	0.08	0.06	T	T	-1	0.9137	0.9966	0.0877	0.4071	T	NR_045484; AK125723; uc001dla.2; uc021ope.1	LOC646626	uncharacterized LOC646626	chr1	+	Coding	85742041	85913807	646626
TC01000818.hg.1	8.38	8.9	0.16	0.27	T	T	-1.44	0.0200	0.2633	1.65E-08	1.58E-06	T	NM_001554; ENST00000451137; ENST00000480413; AL832891; BC001271; BC009199; BC016952; OTTHUMT00000029187; OTTHUMT00000029188; uc001dle.3	CYR61	cysteine-rich, angiogenic inducer, 61	chr1	+	Coding	86046444	86049648	3491
TC01000819.hg.1	5.55	5.28	0.28	0.23	T	T	1.21	0.2228	0.7845	0.6340	0.9333	T				chr1	+	Coding	86057963	86058039
TC01000820.hg.1	4.05	4.02	0.09	0.03	T	T	1.02	0.6912	0.9724	0.1605	0.5575	T				chr1	+	Coding	86064814	86066417
TC01000821.hg.1	4.15	4.32	0.11	0.07	T	T	-1.13	0.2239	0.7855	0.2865	0.7152	T	NM_006536; ENST00000370565; ENST00000498802; BC041096; OTTHUMT00000028284; OTTHUMT00000028285; OTTHUMT00000028286; uc001dlr.4	CLCA2	chloride channel accessory 2	chr1	+	Coding	86889769	86922241	9635
TC01000822.hg.1	3.94	3.92	0.04	0.04	T	T	1.01	0.6581	0.9688	0.7104	0.9609	T	NM_001285; ENST00000234701; ENST00000394711; AK097057; OTTHUMT00000028277; uc001dls.1; uc001dlt.3	CLCA1	chloride channel accessory 1	chr1	+	Coding	86934051	86965974	1179
TC01000823.hg.1	3.63	3.65	0.04	0	T	T	-1.01	0.9687	0.9990	0.9481	1.0000	T	NM_012128; NR_024602; ENST00000370563; ENST00000496322; AK307898; BC113687; BC113689; OTTHUMT00000028292; OTTHUMT00000028293; uc009wcs.3; uc009wct.3; uc009wcu.3	CLCA4	chloride channel accessory 4	chr1	+	Coding	87012759	87046437	22802
TC01000824.hg.1	6.75	6.69	0.1	0.34	T	T	1.05	0.1405	0.6779	0.3563	0.7768	T				chr1	+	Coding	87071953	87072040
TC01000825.hg.1	3.84	3.92	0.09	0.09	T	T	-1.05	0.2192	0.7796	0.0573	0.3189	T	NR_024604; ENST00000466454; uc010osh.2	CLCA3P	chloride channel accessory 3, pseudogene	chr1	+	Coding	87099959	87121059	9629
TC01000826.hg.1	11.67	11.68	0.05	0.08	T	T	-1.01	0.6664	0.9697	0.9542	1.0000	T	NM_001206651; NM_001206652; NM_001206653; NM_016009; ENST00000370558; ENST00000482504; ENST00000535010; BC007455; OTTHUMT00000028287; OTTHUMT00000028288; uc001dlw.3; uc001dlx.3; uc001dly.3; uc001dlz.3	SH3GLB1	SH3-domain GRB2-like endophilin B1	chr1	+	Coding	87170253	87213867	51100
TC01000827.hg.1	5.16	5.14	0.06	0.06	T	T	1.02	0.8903	0.9938	0.2012	0.6191	T	NM_001134492; NM_012262; NR_026985; NR_026986; NR_026987; NR_026988; NR_026989; ENST00000370550; ENST00000370551; ENST00000484933; AL833352; BC025384; BC108735; BC126240; BC132861; OTTHUMT00000028279; uc001dmc.4; uc010osk.2	HS2ST1; LINC01140	heparan sulfate 2-O-sulfotransferase 1; long intergenic non-protein coding RNA 1140	chr1	+	Coding	87380331	87634887	9653; 339524
TC01000828.hg.1	4.6	4.68	0.2	0.11	F	F	-1.05	0.8892	0.9937	0.7298	0.9672	F				chr1	+	Coding	87616981	87617128
TC01000829.hg.1	4.64	4.28	0.53	0.03	T	F	1.29	0.0872	0.5691	0.0752	0.3733	F				chr1	+	Coding	87777577	87777676
TC01000830.hg.1	8.56	8.5	0.02	0.04	T	T	1.04	0.4506	0.9177	0.0326	0.2234	T	NM_006769; ENST00000370542; ENST00000370544; ENST00000489303; BC003600; BC017673; BC065818; OTTHUMT00000028264; OTTHUMT00000028265; OTTHUMT00000028266; OTTHUMT00000028267; uc001dmi.3; uc001dmj.3	LMO4	LIM domain only 4	chr1	+	Coding	87794151	87814607	8543
TC01000831.hg.1	12.15	12.17	0.07	0.05	T	T	-1.02	0.5699	0.9499	0.1839	0.5941	T	NM_006256; ENST00000316005; ENST00000370505; ENST00000370513; ENST00000370521; ENST00000495119; AK298595; AK300304; AK301066; BC125199; OTTHUMT00000027828; OTTHUMT00000029261; OTTHUMT00000029262; OTTHUMT00000029263; OTTHUMT00000029264; uc001dmn.3; uc009wcv.3; uc010osp.2; uc010osq.2; uc010osr.2	PKN2	protein kinase N2	chr1	+	Coding	89149905	89301938	5586
TC01000832.hg.1	6.84	6.44	0.36	0.2	T	T	1.32	0.2084	0.7688	0.5910	0.9155	T				chr1	+	Coding	89282462	89282568
TC01000833.hg.1	5.11	5.08	0.14	0.02	T	T	1.02	0.5359	0.9426	0.8701	1.0000	T				chr1	+	Coding	89488180	89515726
TC01000834.hg.1	4.68	4.5	0.08	0.09	T	T	1.13	0.5613	0.9486	0.9273	1.0000	T				chr1	+	Coding	89726265	89735437
TC01000835.hg.1	4.28	4.31	0.11	0.05	T	T	-1.02	0.8725	0.9932	0.7305	0.9673	T	NM_198460; ENST00000370456; AK299466; BC131713; OTTHUMT00000028001; uc001dnf.2; uc010ost.1	GBP6	guanylate binding protein family, member 6	chr1	+	Coding	89829436	89853719	163351
TC01000836.hg.1	6.02	6.03	0.12	0.1	T	T	-1.01	0.8637	0.9923	0.4764	0.8576	T	NR_003133; ENST00000513638; uc009wcy.1	GBP1P1	guanylate binding protein 1, interferon-inducible pseudogene 1	chr1	+	Coding	89873238	89890493	400759
TC01000837.hg.1	6.37	6.33	0.08	0.06	T	T	1.03	0.6764	0.9712	4.98E-09	5.70E-07	T	NM_001134476; NM_015350; ENST00000330947; ENST00000358200; ENST00000439853; BC030607; BC060782; OTTHUMT00000028008; OTTHUMT00000097363; uc001dnh.3; uc001dni.3; uc001dnj.3	LRRC8B	leucine rich repeat containing 8 family, member B	chr1	+	Coding	89990395	90063423	23507
TC01000838.hg.1	3.7	3.64	0.22	0.05	T	T	1.04	0.2112	0.7721	0.6754	0.9494	T				chr1	+	Coding	90095284	90141945
TC01000839.hg.1	6.35	5.35	0.18	0.04	T	T	2	3.98E-08	7.83E-06	3.51E-08	2.97E-06	T	NM_032270; ENST00000370454; ENST00000479252; BC113973; OTTHUMT00000028435; OTTHUMT00000029206; OTTHUMT00000097360; OTTHUMT00000097361; uc001dnl.4	LRRC8C	leucine rich repeat containing 8 family, member C	chr1	+	Coding	90098631	90235462	84230
TC01000840.hg.1	3.67	3.88	0.19	0.36	T	T	-1.16	0.1413	0.6791	0.5902	0.9153	T				chr1	+	Coding	90254473	90256051
TC01000841.hg.1	6.97	7.25	0.13	0.02	T	T	-1.21	0.4474	0.9164	0.2058	0.6243	T	NM_001134479; NM_018103; ENST00000337338; ENST00000394593; BC024159; OTTHUMT00000029203; OTTHUMT00000029204; OTTHUMT00000029414; uc001dnm.3; uc001dnn.3	LRRC8D	leucine rich repeat containing 8 family, member D	chr1	+	Coding	90286573	90402170	55144
TC01000842.hg.1	11.07	10.88	0.02	0.07	T	T	1.14	0.0713	0.5220	0.0047	0.0560	T	NM_182975; NM_182976; ENST00000340281; ENST00000361911; ENST00000370447; AK303707; BC014899; BC090866; OTTHUMT00000029428; OTTHUMT00000029429; OTTHUMT00000029430; OTTHUMT00000029431; uc001dnp.4; uc001dnq.2; uc001dnr.2; uc009wda.1	ZNF326	zinc finger protein 326	chr1	+	Coding	90457722	90494097	284695
TC01000843.hg.1	4.63	4.67	0.05	0.19	T	T	-1.03	0.4541	0.9190	0.9383	1.0000	T				chr1	+	Coding	91123307	91123520
TC01000844.hg.1	4.98	4.75	0.14	0.04	T	T	1.18	0.2745	0.8282	0.7273	0.9665	T				chr1	+	Coding	91317316	91319843
TC01000845.hg.1	5.98	5.86	0.14	0.18	T	T	1.08	0.7529	0.9808	0.9322	1.0000	T				chr1	+	Coding	91727182	91727281
TC01000846.hg.1	9.41	9.37	0.13	0.06	T	T	1.03	0.4945	0.9322	0.2826	0.7107	T	NM_001134419; NM_001134420; NM_003503; ENST00000234626; ENST00000428239; ENST00000497611; AK298963; AY312583; BC110526; BC110527; BC111044; OTTHUMT00000027928; OTTHUMT00000027929; OTTHUMT00000027930; OTTHUMT00000027931; uc001doe.3; uc001dof.3; uc009wdc.3; uc009wdd.3; uc010osw.2	CDC7	cell division cycle 7	chr1	+	Coding	91966404	91991321	8317
TC01000847.hg.1	4.91	4.75	0.07	0.04	T	T	1.12	0.1057	0.6126	0.0022	0.0311	T	NR_003130	HSP90B3P	heat shock protein 90kDa beta (Grp94), member 3, pseudogene	chr1	+	Coding	92100568	92109335	343477
TC01000848.hg.1	4.17	4.12	0.11	0.02	T	T	1.03	0.1729	0.7242	0.6478	0.9387	T	NM_001242805; NM_001242806; NM_001242807; NM_001242808; NM_001242810; NM_001726; NM_207189; ENST00000362005; ENST00000370389; ENST00000394530; ENST00000399546; ENST00000402388; ENST00000484781; OTTHUMT00000027980; OTTHUMT00000027981; OTTHUMT00000027982; OTTHUMT00000027983; OTTHUMT00000027984; OTTHUMT00000318475; OTTHUMT00000318476; OTTHUMT00000318477; OTTHUMT00000318478; OTTHUMT00000318479; OTTHU…	BRDT	bromodomain, testis-specific	chr1	+	Coding	92414928	92479985	676
TC01000849.hg.1	8.02	8.73	0.16	0.16	T	T	-1.63	0.0090	0.1587	2.46E-06	0.0001	T	NM_173567; ENST00000370383; ENST00000480758; BC041475; OTTHUMT00000027985; OTTHUMT00000027986; uc001don.2	EPHX4	epoxide hydrolase 4	chr1	+	Coding	92495533	92529093	253152
TC01000850.hg.1	6.31	6.59	0.07	0.14	T	T	-1.21	0.1628	0.7092	0.2845	0.7127	T	NM_183242; ENST00000342818; ENST00000370382; AK296516; BC013922; OTTHUMT00000028371; OTTHUMT00000028372; uc001doo.3; uc010otc.2	BTBD8	BTB (POZ) domain containing 8	chr1	+	Coding	92545862	92613401	284697
TC01000851.hg.1	6.63	6.91	0.04	0.17	T	T	-1.22	0.1436	0.6840	0.0201	0.1613	T	NM_015237; ENST00000370378; AK302496; OTTHUMT00000028375; uc001dop.3; uc010otd.2	KIAA1107	KIAA1107	chr1	+	Coding	92632542	92650280	23285
TC01000852.hg.1	3.88	3.91	0.09	0.05	T	T	-1.02	0.6406	0.9647	0.6559	0.9410	T	NM_001012425; ENST00000370373; ENST00000370375; BC130499; BC171742; OTTHUMT00000028364; OTTHUMT00000028365; uc001doq.3; uc010ote.2	C1orf146	chromosome 1 open reading frame 146	chr1	+	Coding	92683497	92711370	388649
TC01000853.hg.1	9.33	9.17	0.15	0.08	T	T	1.11	0.0185	0.2510	0.2384	0.6656	T	NM_024813; ENST00000484158; BC031070; BC039014; OTTHUMT00000028368; OTTHUMT00000028369; OTTHUMT00000028370; uc001dot.2; uc009wdh.2	RPAP2	RNA polymerase II associated protein 2	chr1	+	Coding	92764522	92853732	79871
TC01000854.hg.1	11.17	11.08	0.09	0.01	T	T	1.07	0.0477	0.4296	0.1189	0.4794	T	NM_000969; NR_000006; NR_002444; ENST00000315741; ENST00000370321; ENST00000383953; ENST00000384792; ENST00000497519; AK095815; BC001882; BC109370; BC132970; OTTHUMT00000030058; OTTHUMT00000030060; OTTHUMT00000030061; OTTHUMT00000030062; OTTHUMT00000092744; U66590; uc001doz.3; uc001dpa.3; uc001dpb.3; uc001dpe.2; uc009wdi.1	RPL5; SNORD21; SNORA66	ribosomal protein L5; small nucleolar RNA, C/D box 21; small nucleolar RNA, H/ACA box 66	chr1	+	Coding	93297594	93307481	6125; 6083; 26782
TC01000855.hg.1	8	7.99	0.08	0.32	T	T	1	0.3371	0.8668	0.0864	0.4034	T				chr1	+	Coding	93303575	93303627
TC01000856.hg.1	4.36	4.34	0.33	0.12	T	T	1.01	0.7944	0.9855	0.4977	0.8688	T				chr1	+	Coding	93311616	93311739
TC01000857.hg.1	4.08	4.01	0.3	0.17	T	T	1.05	0.5171	0.9378	0.9468	1.0000	T				chr1	+	Coding	93475814	93475908
TC01000858.hg.1	3.89	3.97	0.16	0.1	T	T	-1.05	0.7039	0.9741	0.1359	0.5136	T				chr1	+	Coding	93491809	93492099
TC01000859.hg.1	9.89	9.67	0.11	0.04	T	T	1.16	0.2879	0.8372	0.5986	0.9181	T	NM_001164391; NM_001164392; NM_001164393; NM_007358; ENST00000370298; ENST00000370303; ENST00000471953; ENST00000540243; ENST00000545708; AF072814; AF073293; AF086908; BC010013; OTTHUMT00000028075; OTTHUMT00000029526; OTTHUMT00000029527; OTTHUMT00000029528; OTTHUMT00000089730; OTTHUMT00000089731; OTTHUMT00000089732; OTTHUMT00000089733; OTTHUMT00000089734; OTTHUMT00000089735; OTTHUMT00000089736; O…	MTF2	metal response element binding transcription factor 2	chr1	+	Coding	93544792	93604638	22823
TC01000860.hg.1	10.08	10.09	0.02	0.07	T	T	-1.01	0.7969	0.9856	0.9916	1.0000	T	NM_206886; ENST00000343253; ENST00000401026; ENST00000421014; AY211918; BX538286; OTTHUMT00000029241; OTTHUMT00000029242; OTTHUMT00000029243; OTTHUMT00000029244; OTTHUMT00000029245; OTTHUMT00000029246; OTTHUMT00000029247; uc001dpr.1; uc009wdl.1; uc021opx.1	CCDC18	coiled-coil domain containing 18	chr1	+	Coding	93645476	93744287	343099
TC01000861.hg.1	12.27	12.06	0.07	0.05	T	T	1.16	0.0718	0.5237	0.2466	0.6742	T	NM_001938; ENST00000370267; ENST00000370272; ENST00000481583; BC002809; BC035507; BC068553; OTTHUMT00000029976; OTTHUMT00000029977; OTTHUMT00000029978; uc001dpu.3	DR1	down-regulator of transcription 1	chr1	+	Coding	93811445	93828149	1810
TC01000862.hg.1	3.37	3.48	0.16	0.14	T	T	-1.07	0.9197	0.9970	0.7759	0.9819	T				chr1	+	Coding	93851268	93851374
TC01000863.hg.1	11.68	11.08	0.04	0.06	T	T	1.51	1.92E-05	0.0014	1.51E-07	1.03E-05	T	NM_001024948; NM_001164473; NM_017737; ENST00000260506; ENST00000271234; ENST00000370253; AK296767; OTTHUMT00000029979; OTTHUMT00000030023; OTTHUMT00000030024; uc001dpv.3; uc001dpw.3; uc010otk.2; uc010otl.2	FNBP1L	formin binding protein 1-like	chr1	+	Coding	93913658	94020218	54874
TC01000864.hg.1	4.88	4.89	0.07	0.1	T	T	-1.01	0.9391	0.9984	0.5331	0.8877	T	NR_034091; uc009wdn.3	LOC100129046	uncharacterized LOC100129046	chr1	+	Coding	94057525	94071130	100129046
TC01000865.hg.1	4.93	4.89	0.04	0.05	T	T	1.02	0.8721	0.9932	0.0345	0.2320	T	NR_030621; uc021oqa.1	MIR760	microRNA 760	chr1	+	Coding	94312388	94312467	100126348
TC01000866.hg.1	8.81	9.14	0.22	0.11	T	T	-1.26	0.1176	0.6374	0.5996	0.9184	T				chr1	+	Coding	94313129	94313213
TC01000867.hg.1	4.9	4.63	0.15	0.42	T	T	1.21	0.9015	0.9951	0.6801	0.9507	T				chr1	+	Coding	94317793	94319887
TC01000868.hg.1	3.78	3.77	0.16	0.2	T	T	1.01	0.1265	0.6544	0.0578	0.3205	T				chr1	+	Coding	94610667	94611175
TC01000869.hg.1	6.9	6.34	0.29	0.31	T	T	1.47	0.0072	0.1358	0.1651	0.5651	T				chr1	+	Coding	94616974	94617077
TC01000870.hg.1	3.36	3.22	0.11	0.05	T	T	1.1	0.1775	0.7311	0.4394	0.8343	T				chr1	+	Coding	94713464	94715048
TC01000871.hg.1	4.55	4.64	0.07	0.13	T	T	-1.07	0.4854	0.9293	0.5870	0.9143	T				chr1	+	Coding	94798823	94800404
TC01000872.hg.1	10.85	10.82	0.09	0.07	T	T	1.02	0.8705	0.9930	0.0001	0.0028	T	NM_001122674; NM_002858; ENST00000315713; ENST00000370214; ENST00000484213; AK296791; AK302714; BC068509; BX648715; OTTHUMT00000029597; OTTHUMT00000029598; OTTHUMT00000029599; OTTHUMT00000029600; OTTHUMT00000029601; OTTHUMT00000029602; uc001dqm.4; uc001dqn.4; uc001dqo.4; uc009wdr.3; uc010oto.2; uc010otp.2	ABCD3	ATP binding cassette subfamily D member 3	chr1	+	Coding	94883933	94984222	5825
TC01000873.hg.1	5.21	5.33	0.04	0.07	T	T	-1.09	0.3786	0.8868	0.0674	0.3511	T	NM_001114106; NM_152369; ENST00000271227; ENST00000446120; ENST00000467909; ENST00000527077; ENST00000529450; ENST00000530397; ENST00000532427; AK300193; AK301288; AK302381; AK303906; AK313574; AK316123; BC053877; BX648225; OTTHUMT00000029544; OTTHUMT00000029545; OTTHUMT00000029546; OTTHUMT00000029547; uc010otu.1	SLC44A3	solute carrier family 44, member 3	chr1	+	Coding	95285898	95360802	126969
TC01000874.hg.1	7.29	7.81	0.11	0.16	T	T	-1.43	0.0095	0.1638	0.0008	0.0132	T	NR_033998; ENST00000438509; ENST00000452846; ENST00000456582	LOC729970	hCG2028352-like	chr1	+	Coding	95393122	95428826	729970
TC01000875.hg.1	3.81	3.39	0.29	0.09	T	F	1.34	0.1015	0.6029	0.6297	0.9311	F	ENST00000451611	LOC101928098	uncharacterized LOC101928098	chr1	+	Coding	95527152	95533101	101928098
TC01000877.hg.1	4.1	4.13	0.19	0.17	T	T	-1.02	0.5894	0.9531	0.8176	0.9915	T				chr1	+	Coding	95585703	95604110
TC01000878.hg.1	4.52	4.73	0.07	0.13	T	T	-1.16	0.1688	0.7185	0.5243	0.8826	T	NR_033966; ENST00000424943; uc021oqf.1	FLJ31662	uncharacterized LOC440594	chr1	+	Coding	95940293	95944912	440594
TC01000879.hg.1	4.41	4.47	0.11	0.09	T	T	-1.04	0.6624	0.9694	0.8416	0.9955	T	ENST00000432146; BC067883; OTTHUMT00000030150	LOC100996635; RP11-286B14.1	uncharacterized LOC100996635	chr1	+	Coding	95975716	96247898	100996635
TC01000880.hg.1	5.98	5.8	0.15	0.25	T	T	1.13	0.3066	0.8486	0.2187	0.6409	T				chr1	+	Coding	96352096	96352182
TC01000881.hg.1	4.03	4.06	0.14	0.04	T	T	-1.03	0.4759	0.9270	0.7099	0.9606	T	ENST00000412513; ENST00000413825; ENST00000442558; ENST00000451675	LOC102723661	uncharacterized LOC102723661	chr1	+	Coding	96403457	96488436	102723661
TC01000882.hg.1	5.04	4.84	0.02	0.17	T	T	1.15	0.4146	0.9038	0.4027	0.8091	T				chr1	+	Coding	96691457	96691616
TC01000883.hg.1	9.61	9.44	0.08	0.14	T	T	1.12	0.4975	0.9327	0.8931	1.0000	T	NM_021190; ENST00000370197; ENST00000370198; ENST00000426398; ENST00000482253; AB051232; AB051233; AB209266; AF530580; AF530581; AF530583; AF530585; AK092216; AK295384; AK299897; BC016582; OTTHUMT00000029452; OTTHUMT00000029453; OTTHUMT00000029454; OTTHUMT00000029455; OTTHUMT00000029456; OTTHUMT00000029457; OTTHUMT00000029458; OTTHUMT00000029459; OTTHUMT00000029460; OTTHUMT00000029461; OTTHUMT000…	PTBP2	polypyrimidine tract binding protein 2	chr1	+	Coding	97187175	97280605	58155
TC01000884.hg.1	5.06	5.01	0.32	0.1	T	T	1.04	0.6203	0.9599	0.1374	0.5162	T				chr1	+	Coding	97368255	97368348
TC01000885.hg.1	4.47	4.52	0.14	0.05	T	T	-1.04	0.7651	0.9821	0.1927	0.6056	T	ENST00000422980	DPYD-AS1	DPYD antisense RNA 1	chr1	+	Coding	97561479	97788511	100873932
TC01000886.hg.1	3.71	3.83	0.12	0.16	T	T	-1.09	0.3451	0.8704	0.8629	0.9994	T	ENST00000422259; ENST00000431362	DPYD-AS2	DPYD antisense RNA 2	chr1	+	Coding	98262477	98263622	100873933
TC01000887.hg.1	5.22	5.21	0.18	0.26	T	T	1	0.9790	0.9992	0.0367	0.2413	T	NR_046088; ENST00000418344	LOC729987	uncharacterized LOC729987	chr1	+	Coding	98676267	98738214	729987
TC01000888.hg.1	6.24	6.16	0.04	0.15	T	T	1.06	0.9925	0.9994	0.0732	0.3684	T				chr1	+	Coding	98838941	98839055
TC01000889.hg.1	10.27	10.43	0.16	0.04	T	T	-1.11	0.1123	0.6272	0.0010	0.0167	T	NM_015976; NM_152238; NR_033716; ENST00000306121; ENST00000473868; ENST00000529992; BC010349; BC018105; OTTHUMT00000029609; OTTHUMT00000029610; OTTHUMT00000343385; OTTHUMT00000343386; uc001dsa.3; uc010ouc.2; uc010oud.2	SNX7	sorting nexin 7	chr1	+	Coding	99127236	99226056	51375
TC01000890.hg.1	4.01	4.07	0.1	0.21	T	T	-1.04	0.4427	0.9142	0.3589	0.7791	T	NR_033940; ENST00000425113; uc001dsd.1	LOC100129620	uncharacterized LOC100129620	chr1	+	Coding	99469832	99614408	100129620
TC01000891.hg.1	8	9.06	0.14	0.19	T	T	-2.08	3.46E-07	4.84E-05	1.00E-07	7.16E-06	T	NM_001166252; NM_014839; ENST00000370184; ENST00000370185; ENST00000457765	PLPPR4	phospholipid phosphatase related 4	chr1	+	Coding	99729509	99775146	9890
TC01000892.hg.1	4.97	4.98	0.04	0.06	T	T	-1.01	0.9856	0.9992	0.0549	0.3105	T	NM_017734; NR_037516; ENST00000263174; ENST00000496843; BC012570; OTTHUMT00000029672; OTTHUMT00000029673; uc001dsg.3; uc021oqm.1	PALMD; MIR548AA1	palmdelphin; microRNA 548aa-1	chr1	+	Coding	100111431	100178513	54873; 100500863
TC01000893.hg.1	7.11	7.05	0.16	0.43	T	T	1.04	0.4340	0.9109	0.9855	1.0000	T				chr1	+	Coding	100257218	100257309
TC01000894.hg.1	3.78	3.67	0.12	0.12	T	T	1.09	0.3133	0.8534	0.0283	0.2039	T				chr1	+	Coding	100295021	100295093
TC01000895.hg.1	9.28	9.45	0.04	0.07	T	T	-1.12	0.3123	0.8531	0.0171	0.1444	T	NM_000028; NM_000642; NM_000643; NM_000644; NM_000645; NM_000646; ENST00000294724; ENST00000361302; ENST00000361522; ENST00000361915; ENST00000370161; ENST00000370163; ENST00000370165; ENST00000477753; BC078663; OTTHUMT00000029775; OTTHUMT00000029776; OTTHUMT00000029777; OTTHUMT00000029778; OTTHUMT00000029779; OTTHUMT00000029780; OTTHUMT00000029781; uc001dsi.1; uc001dsj.1; uc001dsk.1; uc001dsl.1;…	AGL	amylo-alpha-1, 6-glucosidase, 4-alpha-glucanotransferase	chr1	+	Coding	100315640	100389579	178
TC01000896.hg.1	9.76	9.76	0.06	0.1	T	T	1	0.8051	0.9862	0.0055	0.0632	T	NM_012243; ENST00000370153; ENST00000370155; ENST00000370156; ENST00000427993; ENST00000465289; AK024989; BC005136; CR749816; OTTHUMT00000029783; OTTHUMT00000029784; OTTHUMT00000029785; OTTHUMT00000029786; OTTHUMT00000029787	SLC35A3	solute carrier family 35 (UDP-N-acetylglucosamine (UDP-GlcNAc) transporter), member A3	chr1	+	Coding	100435345	100492448	23443
TC01000897.hg.1	3.75	3.87	0.1	0.28	T	T	-1.08	0.8272	0.9873	0.2380	0.6651	T				chr1	+	Coding	100444495	100444601
TC01000898.hg.1	12.99	13.24	0.05	0.06	T	T	-1.18	0.1624	0.7088	0.1834	0.5933	T	NM_033055; ENST00000370152; OTTHUMT00000029657; OTTHUMT00000029658	MFSD14A	major facilitator superfamily domain containing 14A	chr1	+	Coding	100503653	100548933	64645
TC01000899.hg.1	8.83	8.62	0.07	0.1	T	T	1.16	0.3903	0.8915	0.9861	1.0000	T	NM_019083; ENST00000370139; ENST00000370141; ENST00000370143; ENST00000493651; AK298941; BC057226; BC075811; OTTHUMT00000029919; OTTHUMT00000029920; OTTHUMT00000029921; OTTHUMT00000097429; OTTHUMT00000097430; uc001dsv.3; uc009wea.3; uc010ouf.2	TRMT13	tRNA methyltransferase 13 homolog (S. cerevisiae)	chr1	+	Coding	100598706	100616054	54482
TC01000900.hg.1	10.89	10.75	0.02	0.07	T	T	1.1	0.3635	0.8797	0.6587	0.9423	T	NM_001130841; NM_003729; ENST00000260563; ENST00000370126; ENST00000370128; ENST00000498617; AK299793; BC012604; OTTHUMT00000030098; OTTHUMT00000030099; OTTHUMT00000030100; OTTHUMT00000030200; OTTHUMT00000030201; uc001dtc.3; uc001dtd.3; uc010ouh.1	RTCA	RNA 3-terminal phosphate cyclase	chr1	+	Coding	100731714	100758325	8634
TC01000901.hg.1	6.53	6.02	0.26	0.28	T	T	1.42	0.0439	0.4122	0.0373	0.2437	T	NR_030279; ENST00000385017; uc021oqp.1	MIR553	microRNA 553	chr1	+	Coding	100746797	100746864	693138
TC01000902.hg.1	6.42	6.42	0.04	0.03	T	T	-1	0.9039	0.9955	0.6174	0.9258	T	NM_003672; NM_033312; NM_033313; ENST00000336454; ENST00000361544; ENST00000370124; ENST00000469387; AK302310; AK310292; AK310657; BC038979; BC093916; BC093918; DQ530256; OTTHUMT00000030220; OTTHUMT00000030221; OTTHUMT00000030222; OTTHUMT00000030223; OTTHUMT00000030224; uc001dte.4; uc001dtf.2; uc001dtg.4; uc009web.2; uc009wec.1; uc009wed.1; uc009wee.3; uc010oui.1	CDC14A	cell division cycle 14A	chr1	+	Coding	100810033	100985833	8556
TC01000903.hg.1	5.41	5.52	0.15	0.17	T	T	-1.08	0.6243	0.9605	0.8890	1.0000	T	NM_022049; ENST00000315033; OTTHUMT00000030212; uc001dth.3	GPR88	G protein-coupled receptor 88	chr1	+	Coding	101003693	101007583	54112
TC01000904.hg.1	8.87	10.26	0.11	0.03	T	T	-2.63	0.0016	0.0476	0.0002	0.0036	T	NM_001078; NM_001199834; NM_080682; ENST00000294728; ENST00000347652; ENST00000370115; ENST00000370119; BC017276; BC068490; BC085003; OTTHUMT00000030213; OTTHUMT00000030214; OTTHUMT00000030215; OTTHUMT00000097431; uc001dti.3; uc001dtj.3; uc010ouj.2	VCAM1	vascular cell adhesion molecule 1	chr1	+	Coding	101185196	101204601	7412
TC01000905.hg.1	12.46	12.3	0.04	0.02	T	T	1.11	0.0723	0.5256	0.0023	0.0317	T	NM_001144884; NM_133496; ENST00000357650; ENST00000370112; BC064692; OTTHUMT00000032711; OTTHUMT00000032712; OTTHUMT00000032713; uc001dtn.2; uc001dto.2	SLC30A7	solute carrier family 30 (zinc transporter), member 7	chr1	+	Coding	101361632	101447311	148867
TC01000906.hg.1	4.78	4.36	0.17	0.3	T	T	1.34	0.2180	0.7781	0.2460	0.6739	T				chr1	+	Coding	101461029	101461816
TC01000907.hg.1	6.21	5.96	0.05	0.11	T	T	1.19	0.2172	0.7769	0.7757	0.9818	T	ENST00000421013; AK021551; BC045807; BX538249; OTTHUMT00000029897	LOC100506051; LOC100506029; LOC102606465; RP11-421L21.3	uncharacterized LOC100506051; uncharacterized LOC100506029; uncharacterized LOC102606465	chr1	+	Coding	101491409	101552821	100506051; 100506029; 102606465
TC01000908.hg.1	5.68	5.54	0.07	0.08	T	T	1.1	0.2449	0.8037	0.0399	0.2546	T				chr1	+	Coding	101598709	101598895
TC01000909.hg.1	5.21	5.7	0.08	0.03	T	T	-1.41	0.0014	0.0411	6.57E-09	7.17E-07	T	NM_001400; ENST00000305352; ENST00000475821; AK297005; BC018650; OTTHUMT00000029908; OTTHUMT00000029909; OTTHUMT00000029910; uc001dud.2; uc009weg.2	S1PR1	sphingosine-1-phosphate receptor 1	chr1	+	Coding	101702305	101707076	1901
TC01000910.hg.1	3.69	3.78	0.08	0.05	T	T	-1.06	0.3763	0.8857	0.4647	0.8499	T	ENST00000439146; ENST00000444327; ENST00000454466	LINC01307	long intergenic non-protein coding RNA 1307	chr1	+	Coding	101788893	101855859	104355286
TC01000911.hg.1	3.73	3.77	0.34	0.04	T	T	-1.03	0.7358	0.9791	0.7970	0.9862	T				chr1	+	Coding	102189298	102195170
TC01000912.hg.1	3.29	3.53	0.13	0.17	F	T	-1.18	0.2561	0.8130	0.6819	0.9513	F				chr1	+	Coding	102325407	102325513
TC01000913.hg.1	4.91	4.92	0.15	0.18	T	T	-1.01	0.5969	0.9547	0.6890	0.9536	T	NR_033424; uc021oqv.1	DNAJA1P5	DnaJ (Hsp40) homolog, subfamily A, member 1 pseudogene 5	chr1	+	Coding	102337567	102360299	94236
TC01000914.hg.1	4.01	3.92	0.24	0.04	T	T	1.06	0.6187	0.9595	0.9252	1.0000	T				chr1	+	Coding	103817769	103828355
TC01000915.hg.1	4.01	3.92	0.24	0.04	T	T	1.06	0.6187	0.9595	0.9252	1.0000	T				chr1	+	Coding	103957501	103968087
TC01000916.hg.1	4.93	4.6	0.17	0.24	T	T	1.25	0.1956	0.7540	0.5326	0.8875	T				chr1	+	Coding	104066184	104066501
TC01000917.hg.1	6.08	6.06	0.18	0.13	T	T	1.01	0.9369	0.9984	0.9752	1.0000	T	NM_017619; NM_020978; NR_024438; ENST00000361355; ENST00000423855; ENST00000491397; ENST00000524631; ENST00000533099; AK057799; AK127047; AK289844; BC010697; BC011179; BC020861; DQ786288; OTTHUMT00000030318; OTTHUMT00000030319; OTTHUMT00000030320; OTTHUMT00000030321; OTTHUMT00000030322; OTTHUMT00000030323; OTTHUMT00000030324; uc001duq.3; uc001dur.3; uc001dus.1; uc010oul.1; uc010oum.1; uc010oun.2;…	RNPC3; AMY2B; ACTG1P4	RNA binding region (RNP1, RRM) containing 3; amylase, alpha 2B (pancreatic); actin gamma 1 pseudogene 4	chr1	+	Coding	104068313	104153092	55599; 280; 648740
TC01000918.hg.1	4.8	4.76	0.06	0.03	T	T	1.03	0.9731	0.9990	0.9716	1.0000	T	NM_000699; ENST00000414303; ENST00000497748; BC007060; BC146997; OTTHUMT00000030315; OTTHUMT00000030316; OTTHUMT00000030317; uc001dut.3; uc010ouq.1	AMY2A	amylase, alpha 2A (pancreatic)	chr1	+	Coding	104159954	104168402	279
TC01000919.hg.1	4.88	4.86	0.02	0.1	T	T	1.01	0.8141	0.9863	0.8452	0.9966	T	NM_001008218; NM_001008219; NM_001008221; NM_004038; ENST00000370083; ENST00000461518; BC063129; BC069347; BC092444; BC132985; BC132995; OTTHUMT00000030304; OTTHUMT00000030305; OTTHUMT00000030306; OTTHUMT00000030307; OTTHUMT00000030308; uc001duu.3; uc001duv.3	AMY1B; AMY1C; AMY1A	amylase, alpha 1B (salivary); amylase, alpha 1C (salivary); amylase, alpha 1A (salivary)	chr1	+	Coding	104197912	104207173	277; 278; 276
TC01000920.hg.1	4.47	4.56	0.07	0.05	T	T	-1.06	0.7669	0.9823	0.9459	1.0000	T	NM_000699	AMY2A	amylase, alpha 2A (pancreatic)	chr1	+	Coding	104257375	104262492	279
TC01000921.hg.1	5.23	5.15	0.05	0.12	T	T	1.06	0.8792	0.9935	0.9045	1.0000	T	NM_001008218; NM_001008219; NM_001008221; NM_004038; ENST00000370079; BC063129; BC069347; BC092444; BC132985; BC132995; OTTHUMT00000030375; uc001duy.3; uc001duz.3	AMY1B; AMY1C; AMY1A	amylase, alpha 1B (salivary); amylase, alpha 1C (salivary); amylase, alpha 1A (salivary)	chr1	+	Coding	104292279	104301312	277; 278; 276
TC01000922.hg.1	5.79	5.7	0.08	0.05	T	T	1.06	0.8762	0.9933	0.6680	0.9463	T	NR_033990; ENST00000418362; uc021oqw.1	LOC100129138	THAP domain containing, apoptosis associated protein 3 pseudogene	chr1	+	Coding	104615645	104619709	100129138
TC01000923.hg.1	4.51	4.34	0.13	0.09	T	T	1.13	0.1567	0.7026	0.7623	0.9786	T				chr1	+	Coding	106615869	106627121
TC01000924.hg.1	3.77	3.54	0.14	0.36	T	T	1.18	0.7434	0.9794	0.3896	0.8008	T				chr1	+	Coding	107360861	107380815
TC01000925.hg.1	8.09	8.18	0.01	0.04	T	T	-1.06	0.4485	0.9170	0.1497	0.5394	T	NM_018137; ENST00000370078; BC002729; BC063446; BC073866; OTTHUMT00000030185; uc010ous.2	PRMT6	protein arginine methyltransferase 6	chr1	+	Coding	107599267	107601916	55170
TC01000926.hg.1	7.55	8.02	0.15	0.08	T	T	-1.39	0.0056	0.1145	0.0002	0.0048	T	NM_001113226; NM_001113228; NM_014917; ENST00000294649; ENST00000370065; ENST00000370066; ENST00000370067; ENST00000370068; ENST00000370071; ENST00000370073; ENST00000370074; ENST00000370076; ENST00000477948; AB023193; AK296533; AY764263; AY764264; AY764265; AY764267; AY781194; BC030220; OTTHUMT00000030186; OTTHUMT00000030336; OTTHUMT00000030337; OTTHUMT00000030338; OTTHUMT00000030339; OTTHUMT000…	NTNG1	netrin G1	chr1	+	Coding	107682629	108026080	22854
TC01000927.hg.1	4.93	4.8	0.15	0.16	T	T	1.09	0.6079	0.9571	0.6246	0.9288	T	ENST00000438318	VAV3-AS1	VAV3 antisense RNA 1	chr1	+	Coding	108507065	108537229	100873946
TC01000928.hg.1	4.05	4.32	0.14	0.1	T	T	-1.21	0.1739	0.7259	0.1173	0.4765	T				chr1	+	Coding	108614104	108617141
TC01000930.hg.1	4.67	4.49	0.09	0.15	T	T	1.14	0.2653	0.8208	0.3650	0.7831	T	BC051808	LOC400768	uncharacterized LOC400768	chr1	+	Coding	108963311	108975806	400768
TC01000931.hg.1	10.22	9.62	0.06	0.03	T	T	1.51	0.0002	0.0094	0.0011	0.0178	T	NM_001010883; ENST00000370035; ENST00000405454; BC127898; BC140863; OTTHUMT00000030188; OTTHUMT00000323367; OTTHUMT00000323368; uc010ouy.2	FAM102B	family with sequence similarity 102, member B	chr1	+	Coding	109102711	109187522	284611
TC01000932.hg.1	10.48	10.15	0.12	0.11	T	T	1.25	0.4135	0.9038	0.9832	1.0000	T	NM_018061; NR_037185; ENST00000370021; ENST00000370022; ENST00000370025; ENST00000467302; BC130346; BC144243; OTTHUMT00000030231; OTTHUMT00000030232; OTTHUMT00000030233; OTTHUMT00000030234; OTTHUMT00000030580; uc001dvv.4; uc001dvw.4; uc010ouz.2	PRPF38B	pre-mRNA processing factor 38B	chr1	+	Coding	109234932	109244425	55119
TC01000933.hg.1	4.26	4.18	0.05	0.13	T	T	1.06	0.5840	0.9529	0.9541	1.0000	T	NM_001144937; ENST00000370017; BC130421; BC144218; OTTHUMT00000030589; OTTHUMT00000346718; uc001dvx.3; uc010ova.2	FNDC7	fibronectin type III domain containing 7	chr1	+	Coding	109255279	109285367	163479
TC01000934.hg.1	10.58	10.61	0.06	0.04	T	T	-1.02	0.7040	0.9741	0.0715	0.3634	T	NM_007269; ENST00000370008; ENST00000485167; BC038099; BC047764; OTTHUMT00000030591; OTTHUMT00000030917; OTTHUMT00000030918; OTTHUMT00000030919; OTTHUMT00000030920; OTTHUMT00000317167; OTTHUMT00000317168; uc001dvy.3	STXBP3	syntaxin binding protein 3	chr1	+	Coding	109289285	109352148	6814
TC01000935.hg.1	3.76	3.81	0.09	0.15	T	T	-1.04	0.7418	0.9794	0.4524	0.8427	T	NR_034168; ENST00000369989; ENST00000417241; uc001dwc.3	SPATA42	spermatogenesis associated 42 (non-protein coding)	chr1	+	Coding	109399839	109401146	642864
TC01000936.hg.1	11.28	11.99	0.08	0.09	T	T	-1.63	0.0004	0.0165	4.31E-06	0.0002	T	NM_013296; ENST00000264126; ENST00000406462; AB445462; AK295563; BC027732; OTTHUMT00000032400; OTTHUMT00000032401; OTTHUMT00000032402; OTTHUMT00000324129; OTTHUMT00000324130; uc010ovc.2; uc010ovd.2; uc010ove.1	GPSM2	G-protein signaling modulator 2	chr1	+	Coding	109417972	109476957	29899
TC01000937.hg.1	9.71	9.66	0.07	0.05	T	T	1.04	0.7022	0.9741	0.1950	0.6094	T	NM_020141; ENST00000338272; ENST00000473828; AK310192; BC008739; BC065186; BC066918; BC067116; BC146873; BC171849; OTTHUMT00000100611; OTTHUMT00000100612; OTTHUMT00000100613; uc001dwn.3; uc009weu.3	TMEM167B	transmembrane protein 167B	chr1	+	Coding	109632425	109639556	56900
TC01000938.hg.1	10.2	10.12	0.19	0.04	T	T	1.06	0.8092	0.9862	0.9914	1.0000	T	NR_003023; ENST00000458748; uc001dwo.1	SCARNA2	small Cajal body-specific RNA 2	chr1	+	Coding	109642815	109643234	677766
TC01000939.hg.1	6.08	6.03	0.04	0.01	T	T	1.04	0.9021	0.9952	0.1487	0.5377	T	NM_020775; ENST00000369938; ENST00000369939; ENST00000529753; AJ512825; AJ512826; AK057647; AK297221; BC031648; BC125208; OTTHUMT00000032388; OTTHUMT00000032389; OTTHUMT00000032390; OTTHUMT00000032392; OTTHUMT00000032393; uc001dwr.3; uc001dws.1; uc009wex.2; uc009wey.3; uc009wez.1; uc021orb.1	KIAA1324	KIAA1324	chr1	+	Coding	109656585	109749403	57535
TC01000940.hg.1	11.38	11.27	0.02	0.05	T	T	1.08	0.3112	0.8526	0.0246	0.1857	T	NM_006513; NR_034072; ENST00000234677; ENST00000369923; ENST00000468588; BC000716; BC009390; BC111398; OTTHUMT00000032394; OTTHUMT00000032528; OTTHUMT00000032529; OTTHUMT00000032530; OTTHUMT00000032531; OTTHUMT00000032532; uc001dwu.2; uc021orc.1	SARS	seryl-tRNA synthetase	chr1	+	Coding	109756515	109780804	6301
TC01000941.hg.1	7.2	7.11	0.09	0.06	T	T	1.07	0.9873	0.9993	0.0462	0.2796	T	NM_001408; ENST00000271332; ENST00000498157; OTTHUMT00000033200; OTTHUMT00000033201; OTTHUMT00000033202; OTTHUMT00000033204; uc001dxa.4	CELSR2	cadherin, EGF LAG seven-pass G-type receptor 2	chr1	+	Coding	109792641	109818378	1952
TC01000942.hg.1	3.6	3.9	0.04	0.2	T	T	-1.23	0.0510	0.4437	0.2261	0.6499	T				chr1	+	Coding	109965123	109968162
TC01000943.hg.1	5.12	5.32	0.04	0	T	T	-1.14	0.0055	0.1139	0.0006	0.0109	T	NM_001040709; ENST00000369872; ENST00000475497; AK289513; AK302566; BC113102; BC113103; OTTHUMT00000030191; OTTHUMT00000030192; uc001dxo.2; uc001dxp.3; uc001dxq.2; uc010ovk.2	SYPL2	synaptophysin-like 2	chr1	+	Coding	110009100	110024764	284612
TC01000944.hg.1	5.87	5.72	0.05	0.06	T	T	1.11	0.0064	0.1259	0.0055	0.0632	T	NM_153340; ENST00000369869; ENST00000369870; ENST00000497545; BC036849; BC037582; OTTHUMT00000030331; OTTHUMT00000030332; OTTHUMT00000030333; OTTHUMT00000030334; OTTHUMT00000030335; uc001dxr.3; uc001dxs.3	ATXN7L2	ataxin 7-like 2	chr1	+	Coding	110026101	110035426	127002
TC01000945.hg.1	6.64	6.52	0.09	0.08	T	T	1.08	0.4938	0.9319	0.9423	1.0000	T	NM_001134400; NM_001134402; NM_001134403; NM_001134404; NM_182580; ENST00000310611; ENST00000369868; ENST00000393709; ENST00000420578; ENST00000430195; ENST00000496961; ENST00000527072; ENST00000528785; ENST00000533024; AK126707; AK299086; BC093683; BC143308; OTTHUMT00000030384; OTTHUMT00000030385; OTTHUMT00000030386; OTTHUMT00000030387; uc001dxu.3; uc001dxw.3; uc009wfd.3; uc010ovl.2; uc010ovm.2;…	CYB561D1	cytochrome b561 family, member D1	chr1	+	Coding	110036658	110045554	284613
TC01000946.hg.1	4.22	4.22	0.02	0.09	T	T	-1.01	0.3420	0.8691	0.8560	0.9989	T	NM_031936; ENST00000526744; ENST00000527748; BC067464; uc001dxy.2	GPR61	G protein-coupled receptor 61	chr1	+	Coding	110082494	110089882	83873
TC01000947.hg.1	12.52	12.45	0.06	0.01	T	T	1.05	0.2408	0.7999	0.0471	0.2830	T	NM_006496; ENST00000369851; BC025285; OTTHUMT00000032222	GNAI3	guanine nucleotide binding protein (G protein), alpha inhibiting activity polypeptide 3	chr1	+	Coding	110091186	110138452	2773
TC01000948.hg.1	7.29	6.82	0.15	0.08	T	T	1.39	0.0341	0.3603	0.2028	0.6203	T				chr1	+	Coding	110138847	110140403
TC01000949.hg.1	9.04	9.05	0.24	0.17	T	T	-1.01	0.4795	0.9279	0.5124	0.8768	T	NR_029583; ENST00000384976; uc010ovq.1	MIR197	microRNA 197	chr1	+	Coding	110141513	110141593	406974
TC01000950.hg.1	8.71	8.6	0.06	0.03	T	T	1.08	0.2484	0.8069	0.0776	0.3801	T	NM_004037; NM_139156; NM_203404; ENST00000256578; ENST00000342115; ENST00000358729; ENST00000393688; ENST00000526301; ENST00000528454; ENST00000528667; AK296394; AK302939; AK308907; AK314494; BC007711; BC030217; OTTHUMT00000032223; OTTHUMT00000032224; OTTHUMT00000032226; OTTHUMT00000032227; OTTHUMT00000032228; OTTHUMT00000032229; OTTHUMT00000032230; OTTHUMT00000032231; OTTHUMT00000092919; uc001dy…	AMPD2	adenosine monophosphate deaminase 2	chr1	+	Coding	110162126	110174677	271
TC01000953.hg.1	4.68	4.81	0.01	0.08	T	T	-1.1	0.2326	0.7935	0.3875	0.7994	T	NM_000851; ENST00000256593; ENST00000369812; ENST00000369813; ENST00000492718; AK127250; BC058881; OTTHUMT00000032200; OTTHUMT00000032201; OTTHUMT00000032202; OTTHUMT00000032206; uc001dyn.3; uc010ovu.1	GSTM5	glutathione S-transferase mu 5	chr1	+	Coding	110254864	110260890	2949
TC01000954.hg.1	4.02	3.81	0.04	0.26	T	T	1.16	0.7394	0.9794	0.4656	0.8505	T				chr1	+	Coding	110370977	110414058
TC01000955.hg.1	7.36	7.93	0.17	0.09	T	T	-1.49	0.2572	0.8139	0.5375	0.8907	T	NM_000757; NM_172210; NM_172212; ENST00000329608; ENST00000369801; ENST00000369802; ENST00000420111; ENST00000526001; BC021117; M76453; OTTHUMT00000032208; OTTHUMT00000032209; OTTHUMT00000032210; OTTHUMT00000032211; OTTHUMT00000032212; uc001dyt.2; uc001dyu.2; uc001dyw.4	CSF1	colony stimulating factor 1 (macrophage)	chr1	+	Coding	110453233	110473616	1435
TC01000956.hg.1	13	12.89	0.06	0.06	T	T	1.08	0.4573	0.9201	0.4306	0.8281	T	NM_001242673; NM_001242674; NM_001242675; NM_001242676; NM_006621; ENST00000359172; ENST00000369799; ENST00000393614; ENST00000475081; BC007576; BC010681; BC016942; BC065254; BC095476; BC110896; OTTHUMT00000032243; OTTHUMT00000032244; OTTHUMT00000032245; OTTHUMT00000032246; OTTHUMT00000092920; uc001dyx.3; uc001dyy.3; uc010ovw.2; uc010ovx.2; uc021ork.1	AHCYL1	adenosylhomocysteinase like 1	chr1	+	Coding	110527308	110566364	10768
TC01000957.hg.1	7.85	7.77	0.09	0.03	T	T	1.05	0.6320	0.9621	0.5127	0.8769	T	NM_033088; ENST00000369795; ENST00000369796; ENST00000473429; ENST00000485775; AK027649; AL834196; BC094786; BC119814; OTTHUMT00000032213; OTTHUMT00000032214; OTTHUMT00000032215; OTTHUMT00000032217; OTTHUMT00000032218; OTTHUMT00000032219; OTTHUMT00000032220; OTTHUMT00000032221; uc001dyz.1	STRIP1	striatin interacting protein 1	chr1	+	Coding	110574199	110617263	85369
TC01000958.hg.1	5.38	5.56	0.17	0.06	T	T	-1.13	0.1579	0.7033	0.0810	0.3894	T				chr1	+	Coding	110600962	110605177
TC01000959.hg.1	4.46	4.47	0.04	0.23	T	T	-1.01	0.9634	0.9990	0.9888	1.0000	T	ENST00000554808	LINC01397	long intergenic non-protein coding RNA 1397	chr1	+	Coding	110625310	110652341	104355139
TC01000960.hg.1	5.67	5.66	0.32	0.11	T	T	1.01	0.5922	0.9538	0.4940	0.8669	T	NM_203412; ENST00000334179; BC058929; uc001dzc.3	UBL4B	ubiquitin-like 4B	chr1	+	Coding	110655062	110656569	164153
TC01000961.hg.1	4.8	4.72	0.06	0.12	T	T	1.06	0.0887	0.5726	0.0005	0.0086	T	NM_001010898; ENST00000331565; ENST00000465159; BC140908; OTTHUMT00000032550; OTTHUMT00000032551; uc009wfq.3	SLC6A17	solute carrier family 6 (neutral amino acid transporter), member 17	chr1	+	Coding	110693108	110744824	388662
TC01000963.hg.1	4.32	4.28	0.21	0.26	T	T	1.03	0.4089	0.9015	0.9156	1.0000	T				chr1	+	Coding	110815106	110815229
TC01000964.hg.1	8.76	8.63	0.04	0.09	T	T	1.1	0.1109	0.6239	0.1668	0.5675	T	NM_001201545; NM_022768; ENST00000369784; ENST00000487146; AK025596; BC098140; OTTHUMT00000031114; OTTHUMT00000035930; uc001dzl.1; uc001dzm.1; uc021orn.1	RBM15	RNA binding motif protein 15	chr1	+	Coding	110881128	110889303	64783
TC01000965.hg.1	5.05	5.03	0.19	0.05	T	T	1.01	0.5742	0.9509	0.8043	0.9889	T				chr1	+	Coding	110950147	110961033
TC01000966.hg.1	5.07	4.95	0.1	0.17	T	T	1.09	0.4211	0.9064	0.9559	1.0000	T	NM_032414; ENST00000271331; BC025399; OTTHUMT00000031969; uc001dzs.3	PROK1	prokineticin 1	chr1	+	Coding	110993788	110999976	84432
TC01000967.hg.1	4.07	4	0.02	0.02	T	T	1.05	0.2467	0.8054	0.7916	0.9852	T	NR_003599; ENST00000420853; AK310315; OTTHUMT00000035934; uc009wft.1; uc009wfu.1	CYMP	chymosin pseudogene	chr1	+	Coding	111016378	111033892	643160
TC01000968.hg.1	4.09	4.09	0.05	0.04	T	T	1	0.8430	0.9892	0.9012	1.0000	T	NM_000560; NM_001040033; ENST00000271324; ENST00000497404; AK298723; BC040693; OTTHUMT00000032931; OTTHUMT00000098106; OTTHUMT00000098107; OTTHUMT00000098108; OTTHUMT00000098109; uc001dzw.3; uc001dzx.3; uc010owa.2	CD53	CD53 molecule	chr1	+	Coding	111413821	111442558	963
TC01000969.hg.1	6.67	6.48	0.1	0.04	T	T	1.13	0.2083	0.7688	0.3282	0.7530	T				chr1	+	Coding	111486089	111495470
TC01000970.hg.1	3.6	3.66	0.17	0.04	T	T	-1.04	0.6906	0.9724	0.8722	1.0000	T				chr1	+	Coding	111584456	111584547
TC01000971.hg.1	8.83	8.77	0.06	0.1	T	T	1.04	0.6136	0.9583	0.9605	1.0000	T	NM_001007794; NM_006090; ENST00000357172; ENST00000467362; ENST00000545121; AL833102; BC032610; BC049196; OTTHUMT00000034462; OTTHUMT00000034463; OTTHUMT00000034464; OTTHUMT00000034465; OTTHUMT00000034771; OTTHUMT00000034772; OTTHUMT00000035925; OTTHUMT00000035926; OTTHUMT00000035928; uc001eag.3; uc001eah.1; uc001eai.1; uc001eaj.1	CEPT1	choline/ethanolamine phosphotransferase 1	chr1	+	Coding	111682249	111727724	10390
TC01000972.hg.1	4.85	4.82	0.08	0.06	T	T	1.02	0.9838	0.9992	0.0394	0.2522	T	NM_001025197; NM_001025199; NM_004000; ENST00000369744; ENST00000369748; ENST00000445067; ENST00000466741; ENST00000524472; ENST00000529459; BC011460; OTTHUMT00000033669; OTTHUMT00000033670; OTTHUMT00000033672; OTTHUMT00000033673; OTTHUMT00000034453; OTTHUMT00000034454; OTTHUMT00000098099; OTTHUMT00000098100; OTTHUMT00000098101; uc001eam.3; uc001ean.3; uc001eao.3	CHI3L2	chitinase 3-like 2	chr1	+	Coding	111743393	111786062	1117
TC01000973.hg.1	4.23	4.09	0.07	0.07	T	T	1.1	0.4718	0.9263	0.7521	0.9753	T	NR_003928; ENST00000369743; uc009wgb.3	CHIAP2	chitinase, acidic pseudogene 2	chr1	+	Coding	111822681	111828738	149620
TC01000974.hg.1	3.87	3.87	0.02	0.08	T	T	1	0.8138	0.9863	0.7731	0.9808	T	NM_021797; NM_201653; ENST00000343320; ENST00000353665; ENST00000369740; ENST00000430615; ENST00000451398; ENST00000483391; AB025009; AK290702; AY789445; AY825504; AY911310; AY911311; BC036339; BC047336; BC106910; OTTHUMT00000030710; OTTHUMT00000030711; OTTHUMT00000030712; OTTHUMT00000030713; OTTHUMT00000030714; OTTHUMT00000030715	CHIA	chitinase, acidic	chr1	+	Coding	111833484	111863188	27159
TC01000975.hg.1	4.92	5.12	0.06	0.03	T	T	-1.15	0.7919	0.9855	0.9512	1.0000	T	NM_181643; ENST00000369737; ENST00000369738; ENST00000484512; AK303897; AK310801; BC050319; BC093891; OTTHUMT00000030718; OTTHUMT00000030719; OTTHUMT00000030720; OTTHUMT00000030721; uc001eaw.2; uc001eax.2; uc009wge.1	PIFO	primary cilia formation	chr1	+	Coding	111888910	111895639	128344
TC01000976.hg.1	6.23	6.44	0.29	0.2	T	T	-1.16	0.8483	0.9900	0.7502	0.9744	T				chr1	+	Coding	111989420	111989530
TC01000977.hg.1	12.49	12.58	0.16	0.05	T	T	-1.06	0.5195	0.9388	0.1516	0.5430	T	NM_001688; ENST00000369721; ENST00000369722; ENST00000483994; AK308266; BC005366; BC005960; BC016350; OTTHUMT00000032455; OTTHUMT00000032456; OTTHUMT00000032457; OTTHUMT00000032458; OTTHUMT00000032459; OTTHUMT00000032460; uc001ebc.3; uc009wgf.1	ATP5F1	ATP synthase, H+ transporting, mitochondrial Fo complex subunit B1	chr1	+	Coding	111991462	112005395	515
TC01000978.hg.1	4.86	4.98	0.14	0.11	T	T	-1.09	0.6888	0.9724	0.5999	0.9186	T	NM_174896; ENST00000343534; ENST00000369718; ENST00000464591; BC017973; OTTHUMT00000032471; OTTHUMT00000032472; OTTHUMT00000032473; uc001ebe.3	C1orf162	chromosome 1 open reading frame 162	chr1	+	Coding	112016414	112021134	128346
TC01000979.hg.1	10.71	10.56	0.06	0.04	T	T	1.11	0.0698	0.5160	0.0258	0.1920	T	NM_001010935; NM_002884; ENST00000356415; ENST00000369709; ENST00000494982; AK023457; BC014086; M22995; OTTHUMT00000033071; OTTHUMT00000033072; OTTHUMT00000033073; OTTHUMT00000033074; uc001ebi.3; uc001ebk.3; uc001ebl.3	RAP1A	RAP1A, member of RAS oncogene family	chr1	+	Coding	112084840	112259313	5906
TC01000980.hg.1	5.61	6.29	0.08	0.07	T	T	-1.6	0.0007	0.0244	0.0001	0.0031	T	NR_038951; NR_038952; ENST00000430373	FAM212B-AS1	FAM212B antisense RNA 1	chr1	+	Coding	112282463	112290420	100506343
TC01000981.hg.1	8.59	8.49	0.01	0.02	T	T	1.07	0.1301	0.6611	0.0104	0.1006	T	NM_007204; ENST00000369702; ENST00000475700; AK301697; AL133598; BC011556; BC031062; BC034953; OTTHUMT00000033063; OTTHUMT00000033064; uc001ebs.3; uc001ebt.3; uc010owf.2	DDX20	DEAD (Asp-Glu-Ala-Asp) box polypeptide 20	chr1	+	Coding	112297927	112310638	11218
TC01000982.hg.1	3.86	3.95	0.09	0.14	T	T	-1.07	0.0993	0.5975	0.2182	0.6403	T				chr1	+	Coding	112451958	112453553
TC01000983.hg.1	6.18	6.12	0.1	0.04	T	T	1.04	0.5133	0.9374	0.9454	1.0000	T				chr1	+	Coding	112532392	112533795
TC01000984.hg.1	4.15	3.98	0.11	0.12	T	T	1.13	0.3984	0.8954	0.2988	0.7271	T	BC034233; OTTHUMT00000033147	LOC643355; RP11-88H9.1	uncharacterized LOC643355	chr1	+	Coding	112533158	112541464	643355
TC01000985.hg.1	6.83	6.85	0.11	0.18	T	T	-1.02	0.8554	0.9911	0.9811	1.0000	T				chr1	+	Coding	112738124	112738228
TC01000986.hg.1	5.01	5.23	0.23	0.28	T	T	-1.16	0.6327	0.9623	0.9642	1.0000	T				chr1	+	Coding	112913626	112913729
TC01000987.hg.1	10.25	10.52	0.05	0.04	T	T	-1.21	0.0657	0.5023	0.5016	0.8711	T	NM_018704; ENST00000271277; AL359565; BC016029; OTTHUMT00000030686; OTTHUMT00000030687; uc001ebx.3	CTTNBP2NL	CTTNBP2 N-terminal like	chr1	+	Coding	112938800	113006078	55917
TC01000988.hg.1	4.64	4.5	0.18	0.25	T	T	1.1	0.8114	0.9863	0.0904	0.4142	T	ENST00000502356	CTTNBP2NL	CTTNBP2 N-terminal like	chr1	+	Coding	112957339	112958909	55917
TC01000989.hg.1	4.29	4.27	0.02	0.08	T	T	1.02	0.9375	0.9984	0.3650	0.7831	T	NM_004185; NM_024494; ENST00000256640; ENST00000369684; ENST00000369686; ENST00000478360; AK127449; BC141825; OTTHUMT00000030691; OTTHUMT00000030692; OTTHUMT00000030693; OTTHUMT00000030694; uc001eca.3; uc001ecb.3; uc009wgg.3	WNT2B	wingless-type MMTV integration site family, member 2B	chr1	+	Coding	113009163	113065288	7482
TC01000990.hg.1	13.96	13.89	0.04	0.02	T	T	1.05	0.6668	0.9697	0.9283	1.0000	T	NM_006135; ENST00000263168; ENST00000476936; BC000144; OTTHUMT00000032567; OTTHUMT00000032875; OTTHUMT00000032876; OTTHUMT00000032877; OTTHUMT00000032878; OTTHUMT00000032879; uc001ecj.1	CAPZA1	capping protein (actin filament) muscle Z-line, alpha 1	chr1	+	Coding	113161795	113214241	829
TC01000991.hg.1	7.35	7.33	0.14	0.23	T	T	1.01	0.8786	0.9935	0.9336	1.0000	T				chr1	+	Coding	113195210	113195310
TC01000992.hg.1	8.96	9.22	0.11	0.12	T	T	-1.2	0.1996	0.7593	0.2552	0.6833	T	NM_001130079; NM_020963; ENST00000357443; ENST00000369644; ENST00000369645; ENST00000413052; ENST00000468624; AB046851; AK023297; AK308874; BC002548; BC009312; OTTHUMT00000032906; OTTHUMT00000032908; OTTHUMT00000032909; OTTHUMT00000032910; OTTHUMT00000032911; OTTHUMT00000032912; OTTHUMT00000032913; OTTHUMT00000032914; OTTHUMT00000032915; OTTHUMT00000032916; OTTHUMT00000032917; OTTHUMT00000032918;…	MOV10	Mov10 RISC complex RNA helicase	chr1	+	Coding	113215763	113243368	4343
TC01000993.hg.1	5.86	5.84	0.05	0.01	T	T	1.02	0.9185	0.9969	0.2934	0.7220	T	NM_001004440; NM_182759; ENST00000361886; ENST00000369630; BC112268; BC117479; BC143949; BC144042; BC144043; OTTHUMT00000033255; OTTHUMT00000033256; uc001ecu.3; uc001ecv.3; uc010owk.2; uc010owl.2	FAM19A3	family with sequence similarity 19 (chemokine (C-C motif)-like), member A3	chr1	+	Coding	113263041	113269857	284467
TC01000994.hg.1	5.61	5.33	0.1	0.14	T	T	1.21	0.1943	0.7527	0.3623	0.7817	T	AB593135; uc021orw.1	HP08777	uncharacterized LOC105378912	chr1	+	Coding	113392522	113420493	105378912
TC01000995.hg.1	4.32	4.5	0.1	0.27	T	T	-1.13	0.8805	0.9935	0.9976	1.0000	T	NR_002796; uc001eda.1	AKR7A2P1	aldo-keto reductase family 7, member A2 pseudogene 1	chr1	+	Coding	113465972	113467295	246182
TC01000996.hg.1	6.96	6.85	0.05	0.2	T	T	1.08	0.3120	0.8530	0.7978	0.9866	T	ENST00000428411; BC023568; BC047723; BX648855	SLC16A1-AS1	SLC16A1 antisense RNA 1	chr1	+	Coding	113499037	113544813	100506392
TC01000997.hg.1	5.56	5.59	0.05	0.38	T	T	-1.02	0.9932	0.9994	0.9716	1.0000	T				chr1	+	Coding	113550876	113589677
TC01000998.hg.1	9.13	9.09	0.17	0.05	T	T	1.03	0.7367	0.9792	0.0644	0.3425	T	NM_014813; ENST00000361127; ENST00000492207; BC117368; BC117370; CR936669; OTTHUMT00000033549; OTTHUMT00000033550; OTTHUMT00000033551; OTTHUMT00000033690; OTTHUMT00000033691; uc001edf.1; uc009wgn.1	LRIG2	leucine-rich repeats and immunoglobulin-like domains 2	chr1	+	Coding	113615831	113669822	9860
TC01000999.hg.1	9.59	9.52	0.07	0.08	T	T	1.05	0.8900	0.9937	1.87E-10	3.77E-08	T	NM_001142782; NM_152900; ENST00000307546; ENST00000369611; ENST00000369615; ENST00000369617; ENST00000486456; AB046854; AK311589; BC130409; BC144144; OTTHUMT00000032426; OTTHUMT00000032427; OTTHUMT00000032428; OTTHUMT00000032429; OTTHUMT00000032650; OTTHUMT00000032651; uc001edh.3; uc001edi.4; uc001edj.3; uc001edk.3; uc009wgo.3	MAGI3	membrane associated guanylate kinase, WW and PDZ domain containing 3	chr1	+	Coding	113933371	114228545	260425
TC01001000.hg.1	4.17	4.18	0.11	0.07	T	T	-1	0.4050	0.8994	0.8428	0.9959	T				chr1	+	Coding	114355001	114371793
TC01001001.hg.1	3.72	3.59	0.2	0.07	T	T	1.09	0.8631	0.9921	0.9487	1.0000	T	NR_037864; ENST00000419536	AP4B1-AS1	AP4B1 antisense RNA 1	chr1	+	Coding	114399257	114443859	100287722
TC01001002.hg.1	8.88	8.85	0.1	0.09	T	T	1.02	0.5081	0.9359	0.0167	0.1423	T	NM_022836; ENST00000369563; ENST00000466480; AF306691; BC029687; CR936679; OTTHUMT00000033020; OTTHUMT00000033021; uc001eeg.3; uc001eeh.3; uc001eei.3	DCLRE1B	DNA cross-link repair 1B	chr1	+	Coding	114447763	114456708	64858
TC01001003.hg.1	10.64	10.75	0.12	0.03	T	T	-1.08	0.0527	0.4493	3.09E-05	0.0009	T	NM_152696; NM_181358; NM_198268; NM_198269; ENST00000340480; ENST00000369553; ENST00000369555; ENST00000369558; ENST00000369559; ENST00000369561; ENST00000426820; AB014530; AB089957; BC028408; BC033012; BC036057; OTTHUMT00000033127; OTTHUMT00000033128; OTTHUMT00000033129; OTTHUMT00000033130; OTTHUMT00000033132; OTTHUMT00000033133; OTTHUMT00000033134; OTTHUMT00000360234; OTTHUMT00000360235; OTTHUM…	HIPK1	homeodomain interacting protein kinase 1	chr1	+	Coding	114471814	114520491	204851
TC01001004.hg.1	5.68	6.32	0.08	0.18	T	T	-1.56	0.0195	0.2595	0.1000	0.4374	T	NM_020190; ENST00000320334; ENST00000369551; ENST00000393300; ENST00000491700; AK075544; BC009920; OTTHUMT00000033119; OTTHUMT00000033120; OTTHUMT00000033121; uc001eer.1; uc001eet.1	OLFML3	olfactomedin like 3	chr1	+	Coding	114522030	114524876	56944
TC01001005.hg.1	3.53	3.48	0.2	0.17	T	T	1.03	0.4666	0.9244	0.5095	0.8755	T				chr1	+	Coding	114749049	114804900
TC01001006.hg.1	3.6	3.51	0.22	0.11	T	T	1.06	0.7365	0.9792	0.9506	1.0000	T				chr1	+	Coding	115033346	115033454
TC01001007.hg.1	5.66	5.51	0.04	0.31	T	T	1.11	0.8337	0.9874	0.9958	1.0000	T				chr1	+	Coding	115270341	115270445
TC01001008.hg.1	4.32	4.29	0	0.05	T	T	1.02	0.9403	0.9984	0.4105	0.8153	T	NM_003176; ENST00000369518; ENST00000369522; ENST00000477590; AK315268; BC126266; BC144019; BC144020; OTTHUMT00000033386; OTTHUMT00000033387; OTTHUMT00000033388; OTTHUMT00000033389; OTTHUMT00000033390; OTTHUMT00000033391; OTTHUMT00000033392; OTTHUMT00000033393; uc001efq.3; uc001efr.3; uc009wgw.3; uc010owt.2	SYCP1	synaptonemal complex protein 1	chr1	+	Coding	115397424	115537991	6847
TC01001009.hg.1	4.47	4.51	0.14	0.03	T	T	-1.03	0.7918	0.9855	0.1344	0.5106	T	NM_000549; ENST00000256592; ENST00000369517; BC069298; OTTHUMT00000032833	TSHB	thyroid stimulating hormone, beta	chr1	+	Coding	115572415	115576941	7252
TC01001010.hg.1	4.87	4.97	0.08	0.21	T	T	-1.07	0.9728	0.9990	0.9022	1.0000	T				chr1	+	Coding	115642293	115645279
TC01001011.hg.1	3.53	3.33	0.18	0.09	T	T	1.15	0.2910	0.8389	0.6980	0.9568	T				chr1	+	Coding	115825655	115910693
TC01001012.hg.1	5.41	5.4	0.12	0.27	T	T	1.01	0.8935	0.9940	0.0383	0.2473	T	NM_001172411; NM_001172412; NM_138959; ENST00000310260; ENST00000355485; ENST00000369509; ENST00000369510; ENST00000474344; BC065272; OTTHUMT00000033094; OTTHUMT00000033095; OTTHUMT00000033096; OTTHUMT00000033097; OTTHUMT00000033098; uc001efv.1; uc009wgy.1; uc021ose.1	VANGL1	VANGL planar cell polarity protein 1	chr1	+	Coding	116184574	116240845	81839
TC01001013.hg.1	4.12	3.92	0.17	0.24	T	T	1.15	0.1671	0.7154	0.4612	0.8482	T	ENST00000438885; BC043254	LOC101928995	uncharacterized LOC101928995	chr1	+	Coding	116461997	116468529	101928995
TC01001014.hg.1	5.55	5.62	0.07	0.12	T	T	-1.05	0.9349	0.9983	0.9936	1.0000	T	NM_018420; ENST00000369502; ENST00000369503; ENST00000481127; AY358258; BC026358; OTTHUMT00000033220; OTTHUMT00000033221; OTTHUMT00000097502; uc001ega.2; uc001egb.4	SLC22A15	solute carrier family 22, member 15	chr1	+	Coding	116519119	116612675	55356
TC01001015.hg.1	4.06	4.02	0.05	0.07	T	T	1.02	0.8548	0.9910	0.4121	0.8164	T	NM_152367; ENST00000369500; ENST00000464946; BC128148; OTTHUMT00000033486; OTTHUMT00000037847; uc001egc.1	MAB21L3	mab-21-like 3 (C. elegans)	chr1	+	Coding	116654376	116677861	126868
TC01001016.hg.1	4.32	4.29	0.21	0.19	T	T	1.02	0.6315	0.9621	0.3073	0.7347	T				chr1	+	Coding	116706905	116708862
TC01001017.hg.1	4.46	4.32	0.19	0.08	T	T	1.1	0.5926	0.9539	0.4431	0.8370	T				chr1	+	Coding	116821228	116821443
TC01001018.hg.1	14.05	14.41	0.06	0.04	T	T	-1.28	0.0012	0.0366	1.19E-05	0.0004	T	NM_000701; NM_001160233; NM_001160234; ENST00000295598; ENST00000369496; ENST00000491156; ENST00000537345; AK296384; BC003077; BC050359; OTTHUMT00000033481; OTTHUMT00000033482; OTTHUMT00000033483; OTTHUMT00000033484; OTTHUMT00000033485; OTTHUMT00000051443; OTTHUMT00000051444; OTTHUMT00000097633; OTTHUMT00000258110; uc001ege.3; uc010owv.1; uc010oww.2; uc010owx.2	ATP1A1	ATPase, Na+/K+ transporting, alpha 1 polypeptide	chr1	+	Coding	116915004	116952883	476
TC01001019.hg.1	5.42	5.19	0.2	0.16	T	T	1.17	0.9388	0.9984	0.9582	1.0000	T				chr1	+	Coding	116995158	116995249
TC01001020.hg.1	4.59	4.89	0.18	0.12	T	T	-1.23	0.4546	0.9191	0.1121	0.4650	T	NR_031564; ENST00000390209; uc021osk.1	MIR320B1	microRNA 320b-1	chr1	+	Coding	117214371	117214449	100302117
TC01001021.hg.1	4.05	3.88	0.03	0.11	T	T	1.13	0.1945	0.7528	0.3774	0.7920	T	OTTHUMT00000059045	C1orf137	chromosome 1 open reading frame 137	chr1	+	Coding	117236734	117249225	388667
TC01001022.hg.1	3.85	3.76	0.06	0.09	T	T	1.06	0.4080	0.9010	0.9478	1.0000	T	NM_001767; ENST00000369477; ENST00000369478; AK301154; AK303367; BC033583; OTTHUMT00000059039; OTTHUMT00000059112; uc001egu.4; uc010owz.1; uc010oxa.1	CD2	CD2 molecule	chr1	+	Coding	117297007	117311851	914
TC01001023.hg.1	4.91	5.13	0.11	0.37	F	T	-1.16	0.5745	0.9509	0.7476	0.9736	F				chr1	+	Coding	117447772	117447916
TC01001024.hg.1	12.19	11.93	0.12	0.05	T	T	1.2	0.2032	0.7637	0.1429	0.5260	T	NM_020440; ENST00000393203; ENST00000496699; BC152454; OTTHUMT00000033271; OTTHUMT00000033272; OTTHUMT00000033273; uc001egv.1	PTGFRN	prostaglandin F2 receptor inhibitor	chr1	+	Coding	117452679	117532980	5738
TC01001025.hg.1	4.96	4.84	0.03	0.05	T	T	1.09	0.3023	0.8455	0.4588	0.8465	T	NM_001256106; NM_001256109; NM_001256111; NM_004258; ENST00000256652; ENST00000369470; ENST00000467588; AK298237; BC130327; BC136484; BC171768; OTTHUMT00000033274; OTTHUMT00000033275; OTTHUMT00000033276; Z33642	CD101	CD101 molecule	chr1	+	Coding	117544372	117579173	9398
TC01001026.hg.1	9.33	9.32	0.06	0.08	T	T	1	0.9924	0.9994	0.8155	0.9909	T	NM_003594; ENST00000369466; BC030058; OTTHUMT00000033277; OTTHUMT00000033313; OTTHUMT00000033314; OTTHUMT00000033315; OTTHUMT00000033316; OTTHUMT00000033317; OTTHUMT00000096454; uc001egx.1; uc001egy.3	TTF2	transcription termination factor, RNA polymerase II	chr1	+	Coding	117602925	117645492	8458
TC01001027.hg.1	4.18	3.84	0.21	0.34	T	T	1.26	0.4510	0.9180	0.2875	0.7161	T	NR_030640; ENST00000401111; uc021osm.1	MIR942	microRNA 942	chr1	+	Coding	117637265	117637350	100126331
TC01001028.hg.1	3.61	3.67	0.07	0.1	T	T	-1.04	0.8251	0.9871	0.2254	0.6491	T				chr1	+	Coding	117838142	117863958
TC01001029.hg.1	12.85	12.82	0.1	0.04	T	T	1.02	0.9336	0.9983	0.3859	0.7981	T	NM_006699; ENST00000356554; ENST00000482811; BC063300; OTTHUMT00000033593; OTTHUMT00000033594; OTTHUMT00000033595; OTTHUMT00000033596; OTTHUMT00000033597; uc001ehd.1	MAN1A2	mannosidase, alpha, class 1A, member 2	chr1	+	Coding	117910071	118071494	10905
TC01001030.hg.1	5.63	5.87	0.04	0.08	T	T	-1.18	0.2589	0.8153	0.0516	0.2993	T	NM_017709; ENST00000369448; BC036516; BC131726; OTTHUMT00000038424; uc001ehe.3	FAM46C	family with sequence similarity 46, member C	chr1	+	Coding	118148556	118171011	54855
TC01001031.hg.1	6.41	6.22	0.22	0.22	T	T	1.14	0.3213	0.8569	0.7468	0.9734	T				chr1	+	Coding	118320271	118321523
TC01001032.hg.1	5.13	4.98	0.28	0.48	T	T	1.11	0.3194	0.8555	0.8709	1.0000	T				chr1	+	Coding	118406111	118411617
TC01001033.hg.1	10.86	10.45	0.1	0.04	T	T	1.33	3.38E-05	0.0022	2.56E-06	0.0001	T	NM_006784; ENST00000349139; ENST00000369441; ENST00000471680; BC058836; BC148244; OTTHUMT00000033720; OTTHUMT00000033721; OTTHUMT00000033722; uc001ehh.2; uc001ehi.2; uc010oxe.1	WDR3	WD repeat domain 3	chr1	+	Coding	118472343	118503049	10885
TC01001034.hg.1	6.29	6.27	0.05	0.09	T	T	1.01	0.9643	0.9990	0.4304	0.8280	T	ENST00000413531; ENST00000418015; ENST00000425884; ENST00000440150; ENST00000445565; ENST00000457043; AK125759; BC043601; BC063600	LOC101929147	uncharacterized LOC101929147	chr1	+	Coding	119683019	119818596	101929147
TC01001035.hg.1	5.95	5.96	0.22	0.2	T	T	-1.01	0.4876	0.9297	0.4896	0.8646	T				chr1	+	Coding	119801664	119801764
TC01001036.hg.1	3.96	3.89	0.17	0.07	T	T	1.05	0.8494	0.9901	0.4567	0.8452	T				chr1	+	Coding	119870799	119898805
TC01001037.hg.1	4.02	4.11	0.02	0.06	T	T	-1.07	0.3864	0.8900	0.3418	0.7640	T	NM_001005783; NM_016527; ENST00000325945; ENST00000361035; ENST00000482991; BC020863; OTTHUMT00000034532; OTTHUMT00000034984; OTTHUMT00000034985; OTTHUMT00000034986; uc001ehq.1; uc001ehr.1	HAO2	hydroxyacid oxidase 2 (long chain)	chr1	+	Coding	119911402	119936753	51179
TC01001038.hg.1	4.04	4.26	0.22	0.17	T	T	-1.17	0.4878	0.9299	0.7001	0.9574	T	ENST00000419144	HAO2-IT1	HAO2 intronic transcript 1	chr1	+	Coding	119911569	119912954	100874270
TC01001039.hg.1	3.98	3.98	0.06	0.15	T	T	1.01	0.7138	0.9754	0.9612	1.0000	T	NM_000198; NM_001166120; ENST00000369416; ENST00000471656; ENST00000543831; BC038419; BC131488; OTTHUMT00000034994; OTTHUMT00000034995; OTTHUMT00000034996; OTTHUMT00000034997; OTTHUMT00000034998; uc001ehs.3; uc001eht.3; uc021ost.1	HSD3B2	hydroxy-delta-5-steroid dehydrogenase, 3 beta- and steroid delta-isomerase 2	chr1	+	Coding	119957270	119989122	3284
TC01001040.hg.1	4.17	4.18	0.12	0.09	T	T	-1.01	0.2371	0.7967	0.5791	0.9109	T	NM_000862; ENST00000369413; ENST00000528909; BC031999; OTTHUMT00000034993; OTTHUMT00000099267; OTTHUMT00000099268; uc001ehv.1	HSD3B1	hydroxy-delta-5-steroid dehydrogenase, 3 beta- and steroid delta-isomerase 1	chr1	+	Coding	120049826	120057681	3283
TC01001041.hg.1	4.04	4.14	0.12	0.1	T	T	-1.08	0.2756	0.8291	0.1777	0.5853	T	NR_033781; uc021osu.1	HSD3BP4	hydroxy-delta-5-steroid dehydrogenase, 3 beta, pseudogene 4	chr1	+	Coding	120106503	120115199	128102
TC01001042.hg.1	4.31	4.44	0.03	0.08	T	T	-1.09	0.3702	0.8831	0.5619	0.9031	T				chr1	+	Coding	120143780	120145118
TC01001043.hg.1	8.04	8.07	0.07	0.02	T	T	-1.02	0.9031	0.9953	0.0282	0.2034	T	NM_006623; ENST00000369407; ENST00000369409; ENST00000482968; AK093306; AK309662; AK310132; BC000303; BC001349; BC011262; OTTHUMT00000033464; OTTHUMT00000033465; OTTHUMT00000033466; OTTHUMT00000033467; OTTHUMT00000033468; OTTHUMT00000036399; OTTHUMT00000095702; uc001ehz.3; uc001eib.3; uc009whl.3; uc009whm.3	PHGDH	phosphoglycerate dehydrogenase	chr1	+	Coding	120202421	120286849	26227
TC01001044.hg.1	4.86	4.48	0.07	0.04	T	T	1.3	0.0426	0.4058	0.2956	0.7237	T				chr1	+	Coding	120669562	120669662
TC01001045.hg.1	10.93	10.82	0.12	0.03	T	T	1.08	0.6538	0.9674	0.6995	0.9570	T	NM_001100910; ENST00000355228; ENST00000369390; ENST00000471903; BC046199; BC137546; uc001ein.4; uc009whp.3	FAM72B	family with sequence similarity 72, member B	chr1	+	Coding	120837272	120855681	653820
TC01001046.hg.1	8.14	8.18	0.2	0.12	T	T	-1.03	0.5131	0.9374	0.9839	1.0000	T	NR_027337; OTTHUMT00000099688; uc001eio.2	HIST2H2BA	histone cluster 2, H2ba (pseudogene)	chr1	+	Coding	120906028	120915073	337875
TC01001047.hg.1	9.72	9.62	0.35	0.11	T	T	1.07	0.4319	0.9096	0.3880	0.7998	T				chr1	+	Coding	120906461	120906507
TC01001048.hg.1	7.85	7.86	0.13	0.08	T	T	-1.01	0.8551	0.9910	0.5750	0.9092	T				chr1	+	Coding	120906609	120935761
TC01001049.hg.1	5.24	5.25	0.2	0.06	T	T	-1.01	0.7379	0.9793	0.8325	0.9943	T				chr1	+	Coding	120925634	120933000
TC01001050.hg.1	13.84	13.71	0.09	0.05	T	T	1.1	0.1624	0.7088	0.0024	0.0330	T	NM_001042758; BC112927	SRGAP2; SRGAP2C	SLIT-ROBO Rho GTPase activating protein 2; SLIT-ROBO Rho GTPase activating protein 2C	chr1	+	Coding	121107152	121131151	23380; 653464
TC01001051.hg.1	5.63	5.16	0.03	0.21	T	T	1.38	0.1865	0.7438	6.64E-07	3.55E-05	T				chr1	+	Coding	121138614	121204983
TC01001052.hg.1	6.6	6.51	0.14	0.13	T	T	1.07	0.5426	0.9440	0.1755	0.5814	T				chr1	+	Coding	121166923	121171134
TC01001053.hg.1	4.95	4.91	0.25	0.16	T	T	1.03	0.9845	0.9992	0.4390	0.8339	T	NR_003955; BC127741; uc001eiu.1	EMBP1	embigin pseudogene 1	chr1	+	Coding	121260910	121313686	647121
TC01001054.hg.1	3.4	3.52	0.32	0.17	F	F	-1.09	0.6013	0.9558	0.8475	0.9972	F	OTTHUMT00000036736	AL583842.1		chr1	+	Coding	142553293	142559170
TC01001056.hg.1	10.11	9.61	0.26	0.1	T	T	1.42	0.0606	0.4835	0.2481	0.6758	T				chr1	+	Coding	142653718	142653799
TC01001057.hg.1	10.76	10.38	0.26	0.21	T	T	1.3	0.0394	0.3886	0.0080	0.0832	T				chr1	+	Coding	142656014	142656096
TC01001058.hg.1	7.77	7.4	0.49	0.35	T	T	1.29	0.1453	0.6858	0.2782	0.7064	T				chr1	+	Coding	142660106	142660135
TC01001059.hg.1	7.77	7.4	0.49	0.35	T	T	1.29	0.1453	0.6858	0.2782	0.7064	T				chr1	+	Coding	142688239	142688268
TC01001060.hg.1	8.44	7.72	0.39	0.63	T	T	1.65	0.3193	0.8555	0.8862	1.0000	T				chr1	+	Coding	142689524	142689553
TC01001061.hg.1	7.79	7.67	0.1	0.21	T	T	1.09	0.9430	0.9984	0.1715	0.5746	T				chr1	+	Coding	142803531	142826645
TC01001062.hg.1	5.74	5.51	0.19	0.1	T	T	1.17	0.3554	0.8768	0.1362	0.5141	T				chr1	+	Coding	142853228	142855999
TC01001063.hg.1	4.77	4.6	0.05	0.15	T	T	1.12	0.2136	0.7736	0.0966	0.4299	T	OTTHUMT00000037573	BX571672.4		chr1	+	Coding	143154493	143169960
TC01001064.hg.1	7.77	7.4	0.49	0.35	T	T	1.29	0.1453	0.6858	0.2782	0.7064	T				chr1	+	Coding	143184708	143184737
TC01001065.hg.1	8.44	7.72	0.39	0.63	T	T	1.65	0.3193	0.8555	0.8862	1.0000	T				chr1	+	Coding	143185981	143186010
TC01001066.hg.1	5.01	5.07	0.54	0.12	T	T	-1.05	0.8525	0.9904	0.5069	0.8739	T	OTTHUMT00000037572	BX571672.3		chr1	+	Coding	143188828	143189695
TC01001068.hg.1	5.34	5.89	0.69	0.45	T	T	-1.46	0.5943	0.9541	0.5533	0.8989	T				chr1	+	Coding	143419287	143419314
TC01001069.hg.1	4.22	4.18	0.14	0.1	T	T	1.03	0.4916	0.9308	0.4164	0.8188	T	OTTHUMT00000037981	BX004987.6		chr1	+	Coding	143498344	143517299
TC01001070.hg.1	5.68	5.62	0.04	0.08	T	T	1.05	0.5306	0.9414	0.5216	0.8814	T	NR_033189; ENST00000455004; AK311108; OTTHUMT00000037961; OTTHUMT00000037962; OTTHUMT00000037963; OTTHUMT00000037964; OTTHUMT00000037965; OTTHUMT00000037966	LOC100132057; LOC100130000; BX284650.2	phosphodiesterase 4D interacting protein pseudogene	chr1	+	Coding	143687097	143720401	100132057; 100130000
TC01001071.hg.1	8.37	8.54	0.09	0.19	T	T	-1.13	0.6009	0.9557	0.8801	1.0000	T				chr1	+	Coding	143687359	143687519
TC01001072.hg.1	6.59	6.19	0.09	0.38	T	T	1.31	0.0521	0.4470	0.1550	0.5489	T				chr1	+	Coding	143690028	143690101
TC01001073.hg.1	7.65	7.44	0.13	0.25	T	T	1.15	0.2293	0.7908	0.1288	0.5002	T				chr1	+	Coding	143876891	143876982
TC01001074.hg.1	12.7	12.56	0.14	0.02	T	T	1.1	0.6664	0.9697	0.0094	0.0937	T	NR_034178; ENST00000467933; uc010oxm.1	SRGAP2B	SLIT-ROBO Rho GTPase activating protein 2B	chr1	+	Coding	143913615	144094477	647135
TC01001076.hg.1	6.65	6.91	0.26	0.18	T	T	-1.2	0.5317	0.9416	0.3579	0.7782	T				chr1	+	Coding	144301611	144301684
TC01001077.hg.1	10.34	9.54	0.21	0.22	T	T	1.74	0.0974	0.5937	0.0367	0.2412	T	ENST00000538264; BC150590	LOC101060698; LOC730256; LOC642441; LOC100996740	uncharacterized LOC101060698; uncharacterized LOC730256; uncharacterized LOC642441; uncharacterized LOC100996740	chr1	+	Coding	144339738	144521058	101060698; 730256; 642441; 100996740
TC01001078.hg.1	4.52	4.56	0.2	0.07	T	T	-1.03	0.8308	0.9873	0.9374	1.0000	T				chr1	+	Coding	144481840	144481913
TC01001079.hg.1	10.42	10.71	0.21	0.09	T	T	-1.22	0.3974	0.8950	0.8914	1.0000	T				chr1	+	Coding	144534038	144534199
TC01001080.hg.1	4.55	4.87	0.14	0.11	T	T	-1.25	0.1987	0.7577	0.1814	0.5905	T				chr1	+	Coding	144858174	144865800
TC01001081.hg.1	3.16	3.1	0.13	0.18	F	F	1.04	0.8578	0.9912	0.8752	1.0000	F				chr1	+	Coding	144874945	144878163
TC01001082.hg.1	4.6	4.55	0.25	0.66	T	T	1.04	0.1820	0.7376	0.4401	0.8348	T				chr1	+	Coding	144944672	144944750
TC01001083.hg.1	9.14	8.08	0.21	0.15	T	T	2.08	5.26E-07	6.79E-05	6.09E-08	4.66E-06	T				chr1	+	Coding	145004781	145005287
TC01001084.hg.1	8.35	6.96	0.05	0.18	T	T	2.63	3.59E-06	0.0003	3.79E-06	0.0002	T				chr1	+	Coding	145013719	145018395
TC01001085.hg.1	3.92	3.71	0.05	0.29	T	F	1.16	0.1664	0.7143	0.1854	0.5964	F				chr1	+	Coding	145044651	145044900
TC01001086.hg.1	11.37	11.52	0.07	0.06	T	T	-1.11	0.3067	0.8486	0.0044	0.0537	T	NM_004892; BC001364	SEC22B	SEC22 homolog B, vesicle trafficking protein (gene/pseudogene)	chr1	+	Coding	145096220	145116922	9554
TC01001087.hg.1	9.71	9.69	0.1	0.22	T	T	1.02	0.9732	0.9990	0.7844	0.9835	T	ENST00000364688	RNVU1-6	RNA, variant U1 small nuclear 6	chr1	+	Coding	145382757	145382920	101954276
TC01001088.hg.1	3.14	3.04	0.11	0.11	F	F	1.07	0.6872	0.9723	0.5874	0.9143	F				chr1	+	Coding	145385729	145385804
TC01001089.hg.1	3.76	3.73	0.06	0.02	T	T	1.01	0.7547	0.9810	0.4382	0.8334	T	NM_145277; NM_202004; NM_213652; NM_213653; ENST00000336751; ENST00000357836; ENST00000475797; ENST00000497365; BC085604; OTTHUMT00000038527; OTTHUMT00000038528; OTTHUMT00000038529; OTTHUMT00000038530; OTTHUMT00000360588; uc001eni.2; uc001enj.2; uc001enk.2; uc001enl.2	HFE2	hemochromatosis type 2 (juvenile)	chr1	+	Coding	145413095	145417545	148738
TC01001090.hg.1	11.43	11.41	0.06	0.02	T	T	1.01	0.9567	0.9990	6.57E-05	0.0017	T	NM_006472; AK304670; BC093702; BC093704; OTTHUMT00000038547; OTTHUMT00000038548; OTTHUMT00000100458; OTTHUMT00000100459; uc001enn.4; uc010oys.2	TXNIP	thioredoxin interacting protein	chr1	+	Coding	145438462	145442635	10628
TC01001091.hg.1	4.54	4.53	0.14	0.09	T	T	1.01	0.1302	0.6612	0.3458	0.7669	T	NM_001039888; OTTHUMT00000038512; uc001enq.1	ANKRD34A	ankyrin repeat domain 34A	chr1	+	Coding	145470508	145475647	284615
TC01001092.hg.1	10.71	10.85	0.13	0.02	T	T	-1.1	0.5972	0.9547	0.9119	1.0000	T	NM_153713; AK123675; BC035727; OTTHUMT00000038513; uc001enr.3	LIX1L	limb and CNS expressed 1 like	chr1	+	Coding	145477085	145501669	128077
TC01001093.hg.1	11.64	11.56	0.06	0.02	T	T	1.05	0.2478	0.8067	0.2604	0.6885	T	NM_005105; ENST00000369307; AF231511; BC017088; OTTHUMT00000038503; OTTHUMT00000038504; OTTHUMT00000038505; OTTHUMT00000100472; uc001ent.2; uc001enu.2	RBM8A	RNA binding motif protein 8A	chr1	+	Coding	145507557	145513535	9939
TC01001094.hg.1	7.59	7.82	0.09	0.04	T	T	-1.17	0.0621	0.4885	0.0778	0.3805	T	NM_001184795; NM_003846; ENST00000369306; ENST00000537888; BC011963; OTTHUMT00000038549; OTTHUMT00000100454; uc001eny.2; uc010oyu.2	PEX11B	peroxisomal biogenesis factor 11 beta	chr1	+	Coding	145516165	145523732	8799
TC01001095.hg.1	4.73	4.94	0.04	0.05	T	T	-1.16	0.0914	0.5801	0.4945	0.8673	T	NM_003637; ENST00000369304; ENST00000481236; ENST00000539363; AK304155; AK304183; AY358325; BC140831; BC144637; OTTHUMT00000038537; OTTHUMT00000038538; OTTHUMT00000100717; uc001enz.1; uc001eoa.3; uc009wiw.3; uc010oyv.2; uc010oyw.2	ITGA10	integrin alpha 10	chr1	+	Coding	145524891	145543868	8515
TC01001096.hg.1	4.31	4.39	0.02	0.02	T	T	-1.06	0.1372	0.6722	0.4661	0.8508	T	NM_144698; ENST00000355594; ENST00000544626; AK296861; BC101618; OTTHUMT00000038515; uc001eob.1; uc010oyx.1	ANKRD35	ankyrin repeat domain 35	chr1	+	Coding	145549209	145568526	148741
TC01001097.hg.1	7.61	7.71	0.14	0.11	T	T	-1.08	0.3115	0.8528	0.5150	0.8780	T	NM_006099; ENST00000369298; ENST00000369299; ENST00000393045; ENST00000484423; AK125158; AK304039; BC001154; BC030556; OTTHUMT00000038533; OTTHUMT00000038534; OTTHUMT00000038535; OTTHUMT00000038536; OTTHUMT00000100711; OTTHUMT00000100712; OTTHUMT00000100713; uc001eoc.1; uc001eod.1; uc010oyy.1	PIAS3	protein inhibitor of activated STAT 3	chr1	+	Coding	145575233	145586546	10401
TC01001098.hg.1	10.78	11.05	0.02	0.01	T	T	-1.21	0.0015	0.0443	0.0167	0.1419	T	NM_014455; BC054049; BC064903; OTTHUMT00000038554; OTTHUMT00000038555; uc001eoj.3	RNF115	ring finger protein 115	chr1	+	Coding	145611036	145690661	27246
TC01001099.hg.1	5.79	5.47	0.12	0.01	T	T	1.25	0.0428	0.4072	0.0085	0.0868	T	NM_001201325; NM_001201326; NM_002614; ENST00000344770; ENST00000417171; ENST00000451928; ENST00000465595; BC006496; OTTHUMT00000038502; OTTHUMT00000100705; OTTHUMT00000100706; OTTHUMT00000100707; OTTHUMT00000100708; uc001eon.2; uc001eoo.2; uc010oza.2	PDZK1	PDZ domain containing 1	chr1	+	Coding	145726918	145764206	5174
TC01001100.hg.1	3.86	3.87	0.13	0.28	T	T	-1	0.8948	0.9942	0.4608	0.8481	T	OTTHUMT00000170869	WI2-925H4.1		chr1	+	Coding	145827205	145833118
TC01001101.hg.1	9.57	9.36	0.04	0.08	T	T	1.15	0.0911	0.5792	0.5097	0.8755	T	NM_001097616; AK001354	GPR89B; GPR89A	G protein-coupled receptor 89B; G protein-coupled receptor 89A	chr1	+	Coding	145883868	145924373	51463; 653519
TC01001102.hg.1	5.08	4.92	0.1	0.18	T	T	1.12	0.2520	0.8102	0.1930	0.6060	T				chr1	+	Coding	145952372	145956451
TC01001103.hg.1	7.83	7.8	0.3	0.17	T	T	1.02	0.7404	0.9794	0.5120	0.8766	T				chr1	+	Coding	145963304	145963375
TC01001104.hg.1	3.66	3.8	0.2	0.13	T	T	-1.1	0.6917	0.9724	0.7821	0.9833	T				chr1	+	Coding	146086591	146088636
TC01001105.hg.1	4.46	4.57	0.12	0.1	T	T	-1.08	0.3668	0.8815	0.7721	0.9807	T				chr1	+	Coding	146124161	146124283
TC01001106.hg.1	14.55	14.28	0.06	0.08	T	T	1.2	0.2374	0.7971	0.1844	0.5950	T	NM_017940; ENST00000439206; AB033071; AF420437; AK125792; OTTHUMT00000102086	NBPF1; NBPF12; NBPF15; NBPF25P	neuroblastoma breakpoint family, member 1; neuroblastoma breakpoint family, member 12; neuroblastoma breakpoint family, member 15; neuroblastoma breakpoint family, member 25, pseudogene	chr1	+	Coding	146334178	146467744	55672; 149013; 284565; 101929780
TC01001107.hg.1	15.75	15.8	0.28	0.02	T	T	-1.04	0.7597	0.9817	0.4431	0.8370	T				chr1	+	Coding	146544773	146544844
TC01001108.hg.1	3.95	4	0.21	0.16	T	T	-1.04	0.4302	0.9093	0.9153	1.0000	T				chr1	+	Coding	146550178	146550249
TC01001109.hg.1	4.12	4.3	0.15	0.12	T	T	-1.13	0.3138	0.8538	0.4205	0.8215	T				chr1	+	Coding	146551295	146551419
TC01001110.hg.1	8.63	8.51	0.14	0.11	T	T	1.09	0.3925	0.8925	0.0801	0.3870	T				chr1	+	Coding	146644806	146646726
TC01001111.hg.1	10.16	9.86	0.06	0.03	T	T	1.22	0.0869	0.5679	0.0984	0.4333	T	NR_002305	PDIA3P1	protein disulfide isomerase family A member 3 pseudogene 1	chr1	+	Coding	146649430	146651528	171423
TC01001112.hg.1	8.54	8.39	0.03	0.06	T	T	1.11	0.2929	0.8397	0.4610	0.8482	T	NM_001256336; NM_001256337; NM_001256338; NM_004284; NM_024568; NR_046070; ENST00000361293; ENST00000369258; ENST00000369259; ENST00000431239; ENST00000467213; AK027631; AK293157; AK298424; AK303196; BC005038; BC053354; BC077717; EF560738; OTTHUMT00000040377; OTTHUMT00000046314; OTTHUMT00000046315; OTTHUMT00000100079; OTTHUMT00000100080; OTTHUMT00000100081	CHD1L	chromodomain helicase DNA binding protein 1-like	chr1	+	Coding	146714291	146767447	9557
TC01001113.hg.1	9.14	9.67	0.12	0.11	T	T	-1.45	0.2193	0.7798	0.6809	0.9511	T	NM_004326; ENST00000234739; ENST00000473292; BC116451; OTTHUMT00000039468; OTTHUMT00000039469; OTTHUMT00000039470; uc001epq.3	BCL9	B-cell CLL/lymphoma 9	chr1	+	Coding	147013182	147098017	607
TC01001114.hg.1	3.73	3.64	0.15	0.19	T	T	1.07	0.8630	0.9921	0.9988	1.0000	T				chr1	+	Coding	147169914	147171461
TC01001115.hg.1	4.53	4.17	0.3	0.29	T	T	1.29	0.0943	0.5877	0.6820	0.9513	T				chr1	+	Coding	147229426	147230517
TC01001116.hg.1	3.47	3.23	0.21	0.05	T	T	1.18	0.5249	0.9407	0.9550	1.0000	T				chr1	+	Coding	147249700	147261065
TC01001117.hg.1	3.43	3.77	0.09	0.17	T	T	-1.27	0.0191	0.2556	0.0781	0.3817	T	NM_005267; ENST00000369235; OTTHUMT00000060647; uc001epu.2	GJA8	gap junction protein alpha 8	chr1	+	Coding	147374946	147381395	2703
TC01001118.hg.1	10.52	10.31	0.07	0.07	T	T	1.16	0.0857	0.5647	0.3681	0.7856	T	NM_001097613; NM_001097616; NM_016334; ENST00000314163; ENST00000488603; AK299995; AK301939; AK302266; AK316371; AL133020; BC003187; BC067816; BC146880; OTTHUMT00000037481; OTTHUMT00000037482; OTTHUMT00000037483; OTTHUMT00000037484; OTTHUMT00000037485; OTTHUMT00000037486; OTTHUMT00000037487; OTTHUMT00000157352; uc001epv.4; uc001epw.4; uc010ozs.1; uc010ozt.2; uc010ozu.2; uc010ozv.2	GPR89A; GPR89B	G protein-coupled receptor 89A; G protein-coupled receptor 89B	chr1	+	Coding	147400506	147465755	653519; 51463
TC01001119.hg.1	4.18	4.08	0.18	0.11	T	T	1.07	0.7855	0.9847	0.5820	0.9124	T				chr1	+	Coding	147494090	147498172
TC01001120.hg.1	7.83	7.8	0.3	0.17	T	T	1.02	0.7404	0.9794	0.5120	0.8766	T				chr1	+	Coding	147505038	147505109
TC01001121.hg.1	8.83	8.86	0.06	0.24	T	T	-1.02	0.8292	0.9873	0.1680	0.5696	T	OTTHUMT00000101755	FAM108A2		chr1	+	Coding	147618345	147622067
TC01001122.hg.1	3.69	3.83	0.26	0.02	T	T	-1.1	0.5334	0.9417	0.5698	0.9063	T				chr1	+	Coding	147628427	147630473
TC01001123.hg.1	3.74	3.66	0.08	0.11	T	T	1.06	0.2929	0.8397	0.0940	0.4229	T				chr1	+	Coding	147634989	147635692
TC01001124.hg.1	4.46	4.57	0.12	0.1	T	T	-1.08	0.3668	0.8815	0.7721	0.9807	T	ENST00000459025	RNA5SP58	RNA, 5S ribosomal pseudogene 58	chr1	+	Coding	147665993	147666115
TC01001125.hg.1	3.87	4	0.09	0.09	T	T	-1.1	0.0951	0.5892	0.3383	0.7609	T	OTTHUMT00000099516	RP11-301M17.3		chr1	+	Coding	147689214	147700938
TC01001126.hg.1	3.72	3.47	0.28	0.2	T	F	1.19	0.1884	0.7462	0.6537	0.9401	F				chr1	+	Coding	147719029	147719102
TC01001127.hg.1	7.43	8.36	0.4	0.06	T	T	-1.91	0.0002	0.0075	0.0015	0.0221	T				chr1	+	Coding	147735751	147735907
TC01001128.hg.1	3.67	3.67	0.07	0.04	T	T	-1	0.6436	0.9653	0.1032	0.4454	T	AK023548; AK023809	LOC284561	uncharacterized LOC284561	chr1	+	Coding	147751386	147763966	284561
TC01001129.hg.1	15.75	15.8	0.28	0.02	T	T	-1.04	0.7597	0.9817	0.4431	0.8370	T				chr1	+	Coding	147753471	147753542
TC01001130.hg.1	3.24	3.24	0.08	0.04	T	T	1	0.9112	0.9966	0.7876	0.9841	T				chr1	+	Coding	147767287	147769663
TC01001131.hg.1	3.7	3.51	0.3	0.37	T	T	1.15	0.9792	0.9992	0.8130	0.9908	T				chr1	+	Coding	147800937	147801008
TC01001132.hg.1	3.56	3.75	0.09	0.12	T	T	-1.14	0.5242	0.9405	0.5036	0.8723	T				chr1	+	Coding	147801124	147816764
TC01001133.hg.1	5.53	5.73	0.24	0.14	T	T	-1.14	0.9334	0.9983	0.9652	1.0000	T				chr1	+	Coding	147802396	147802519
TC01001134.hg.1	7.32	7.4	0.45	0.13	T	T	-1.06	0.6639	0.9695	0.2318	0.6579	T				chr1	+	Coding	147825689	147825760
TC01001135.hg.1	5.67	5.49	0.06	0.12	T	T	1.13	0.4484	0.9170	0.5794	0.9110	T	AK311108	LOC100132057	phosphodiesterase 4D interacting protein pseudogene	chr1	+	Coding	147874655	147901508	100132057
TC01001136.hg.1	8.37	8.54	0.09	0.19	T	T	-1.13	0.6009	0.9557	0.8801	1.0000	T	ENST00000364313	RNVU1-3	RNA, variant U1 small nuclear 3	chr1	+	Coding	147874868	147875028	101954272
TC01001137.hg.1	6.59	6.19	0.09	0.38	T	T	1.31	0.0521	0.4470	0.1550	0.5489	T				chr1	+	Coding	147877537	147877610
TC01001138.hg.1	10.14	9.61	0.24	0.17	T	T	1.45	0.2205	0.7813	0.0588	0.3239	T	BC150590	LOC100996740	uncharacterized LOC100996740	chr1	+	Coding	147930936	148176281	100996740
TC01001139.hg.1	12.44	12.59	0.08	0.17	T	T	-1.11	0.5373	0.9432	0.1017	0.4417	T				chr1	+	Coding	147994146	147994313
TC01001140.hg.1	10.27	10.62	0.11	0.28	T	T	-1.27	0.1524	0.6956	0.1488	0.5379	T				chr1	+	Coding	148000805	148000878
TC01001141.hg.1	11.62	11.83	0.19	0.05	T	T	-1.15	0.1478	0.6896	1.28E-05	0.0004	T				chr1	+	Coding	148193172	148193875
TC01001142.hg.1	11.07	11.12	0.14	0.21	T	T	-1.04	0.9368	0.9984	0.8923	1.0000	T	ENST00000384770	RNVU1-14	RNA, variant U1 small nuclear 14	chr1	+	Coding	148241465	148241628	101954266
TC01001143.hg.1	10.17	10.73	0.13	0.26	T	T	-1.47	0.0431	0.4085	0.0573	0.3188	T				chr1	+	Coding	148248115	148248188
TC01001144.hg.1	12.63	12.39	0.03	0.01	T	T	1.18	0.2465	0.8051	0.5273	0.8841	T	NM_001102663; NM_001170755; NM_173638; BC023087; OTTHUMT00000037996; OTTHUMT00000038609; OTTHUMT00000097521; OTTHUMT00000097522; OTTHUMT00000097523; uc001esb.2; uc001esc.2	NBPF15	neuroblastoma breakpoint family, member 15	chr1	+	Coding	148555979	148596267	284565
TC01001145.hg.1	4.42	4.37	0.17	0.3	T	T	1.03	0.6027	0.9564	0.6998	0.9572	T	OTTHUMT00000097602	RP11-666A1.5		chr1	+	Coding	148598398	148599531
TC01001146.hg.1	8.09	7.94	0.13	0.09	T	T	1.11	0.5568	0.9472	0.6376	0.9344	T	NM_001144032; uc010paz.2	PPIAL4E	peptidylprolyl isomerase A (cyclophilin A)-like 4E	chr1	+	Coding	148644011	148644795	730262
TC01001147.hg.1	13.73	13.53	0.04	0.07	T	T	1.15	0.2169	0.7768	0.2413	0.6686	T	NM_001102663; AY894562	NBPF15; NBPF8	neuroblastoma breakpoint family, member 15; neuroblastoma breakpoint family, member 8	chr1	+	Coding	148739442	148758311	284565; 728841
TC01001148.hg.1	4.11	4.2	0.28	0.19	T	T	-1.06	0.6141	0.9583	0.6453	0.9378	T				chr1	+	Coding	148760504	148761583
TC01001149.hg.1	8.04	7.99	0.11	0.07	T	T	1.04	0.7289	0.9779	0.8238	0.9924	T	NM_001164261; NM_001164262; uc010pbb.2	PPIAL4D; PPIAL4F	peptidylprolyl isomerase A (cyclophilin A)-like 4D; peptidylprolyl isomerase A (cyclophilin A)-like 4F	chr1	+	Coding	148806015	148806799	645142; 728945
TC01001150.hg.1	5.16	5.16	0.05	0.16	T	T	1	0.5545	0.9467	0.5709	0.9069	T				chr1	+	Coding	148852393	148853717
TC01001151.hg.1	9.61	9.73	0.09	0.03	T	T	-1.08	0.2712	0.8258	0.2343	0.6612	T	AK310441	LOC101927429	uncharacterized LOC101927429	chr1	+	Coding	148876040	148902123	101927429
TC01001152.hg.1	8.48	8.24	0.13	0.05	T	T	1.18	0.0330	0.3536	0.3432	0.7650	T	NR_027354; NR_027355; NR_027356; ENST00000294715; ENST00000420597; ENST00000452399; ENST00000457390; ENST00000539543; uc009wkw.1; uc010pbc.1; uc010pbd.1	LOC645166; LOC101060590; LOC100996735; LOC100996732	lymphocyte-specific protein 1 pseudogene; uncharacterized LOC101060590; uncharacterized LOC100996735; uncharacterized LOC100996732	chr1	+	Coding	148928286	148953054	645166; 101060590; 100996735; 100996732
TC01001153.hg.1	3.83	3.92	0.18	0.16	T	T	-1.07	0.8036	0.9862	0.1107	0.4621	T				chr1	+	Coding	149079364	149079435
TC01001154.hg.1	6.83	6.73	0.32	0.21	T	T	1.07	0.9020	0.9952	0.3817	0.7950	T				chr1	+	Coding	149186125	149186196
TC01001155.hg.1	3.28	3.3	0.02	0.16	T	T	-1.01	0.1689	0.7185	0.0438	0.2702	T				chr1	+	Coding	149186303	149187373
TC01001156.hg.1	4.76	4.4	0.18	0.15	T	T	1.29	0.0951	0.5892	0.1413	0.5228	T				chr1	+	Coding	149230716	149232554
TC01001157.hg.1	5.33	5.31	0.05	0.02	T	T	1.01	0.6200	0.9599	0.7922	0.9853	T	OTTHUMT00000099550; OTTHUMT00000099552; OTTHUMT00000099553; OTTHUMT00000099554; OTTHUMT00000099555; OTTHUMT00000331137	RP11-403I13.4		chr1	+	Coding	149239551	149265510
TC01001158.hg.1	6.03	5.81	0.09	0.18	T	T	1.17	0.1646	0.7114	0.1413	0.5228	T	BC023516	FAM231D	family with sequence similarity 231, member D	chr1	+	Coding	149279476	149291743	644634
TC01001159.hg.1	8.66	8.6	0.02	0.42	T	T	1.05	0.2495	0.8079	0.2517	0.6796	T				chr1	+	Coding	149323331	149323422
TC01001160.hg.1	3.8	4.16	0.15	0.1	T	T	-1.28	0.0956	0.5906	0.6393	0.9349	T				chr1	+	Coding	149334272	149334340
TC01001161.hg.1	3.93	3.83	0.05	0.09	T	T	1.07	0.1032	0.6067	0.4775	0.8582	T	NR_027484; ENST00000453173; uc010pbh.2	FCGR1C; FCGR1B	Fc fragment of IgG, high affinity Ic, receptor (CD64), pseudogene; Fc fragment of IgG, high affinity Ib, receptor (CD64)	chr1	+	Coding	149369294	149378297	100132417; 2210
TC01001162.hg.1	4.79	5.07	0.08	0.08	T	T	-1.21	0.1350	0.6695	0.1962	0.6116	T	OTTHUMT00000098429	RP5-998N21.7		chr1	+	Coding	149400063	149429580
TC01001163.hg.1	5.06	5.05	0.06	0.08	T	T	1.01	0.8498	0.9903	0.9360	1.0000	T	NM_001135789; NM_001143883; ENST00000369222; BC130376	PPIAL4C; PPIAL4A; PPIAL4F	peptidylprolyl isomerase A (cyclophilin A)-like 4C; peptidylprolyl isomerase A (cyclophilin A)-like 4A; peptidylprolyl isomerase A (cyclophilin A)-like 4F	chr1	+	Coding	149552657	149556510	653598; 653505; 728945
TC01001164.hg.1	6.81	6.36	0	0.07	T	T	1.37	8.12E-05	0.0046	8.69E-06	0.0003	T	NR_024510; NR_046135; NR_046136; NR_046137; NR_046138; NR_046139; AB007962; BC073170	LINC00623; LINC00869	long intergenic non-protein coding RNA 623; long intergenic non-protein coding RNA 869	chr1	+	Coding	149575482	149672983	728855; 57234
TC01001165.hg.1	7.11	6.23	0.09	0.28	T	T	1.84	0.0247	0.2993	0.0046	0.0552	T				chr1	+	Coding	149577755	149582605
TC01001166.hg.1	8.04	8.13	0.04	0.1	T	T	-1.07	0.6597	0.9689	0.6632	0.9438	T				chr1	+	Coding	149605917	149606079
TC01001167.hg.1	6.59	6.19	0.09	0.38	T	T	1.31	0.0521	0.4470	0.1550	0.5489	T				chr1	+	Coding	149608609	149608682
TC01001168.hg.1	5.02	4.67	0.19	0.09	T	T	1.27	0.1633	0.7099	0.2590	0.6870	T				chr1	+	Coding	149672997	149677287
TC01001169.hg.1	5.35	4.52	0.16	0.37	T	T	1.77	0.0523	0.4480	0.5279	0.8843	T	ENST00000369173	LOC100996721; LOC644634	UPF0627 protein ENSP00000358171-like	chr1	+	Coding	149675978	149676609	100996721; 644634
TC01001170.hg.1	8.67	8.62	0.05	0.45	T	T	1.04	0.3247	0.8590	0.4871	0.8632	T				chr1	+	Coding	149708860	149708951
TC01001171.hg.1	3.01	3.01	0.11	0.2	F	F	1	0.3028	0.8456	0.9409	1.0000	F				chr1	+	Coding	149719802	149719870
TC01001172.hg.1	3.78	3.75	0.02	0.04	T	T	1.03	0.4607	0.9218	0.3288	0.7534	T	NM_000566; ENST00000369168; ENST00000489479; BC032634; BC152383; OTTHUMT00000033446; OTTHUMT00000033449; OTTHUMT00000095777; OTTHUMT00000095779; uc001esp.4	FCGR1A	Fc fragment of IgG, high affinity Ia, receptor (CD64)	chr1	+	Coding	149754227	149764074	2209
TC01001173.hg.1	10.26	10.48	0.06	0.2	T	T	-1.16	0.1622	0.7086	3.43E-06	0.0001	T	NM_001034077; NM_003548; BC019846; BC093969; BC108260; uc001ess.3; uc001est.1	HIST2H4B; HIST2H4A	histone cluster 2, H4b; histone cluster 2, H4a	chr1	+	Coding	149804221	149811339	554313; 8370
TC01001174.hg.1	16.79	16.89	0.1	0.02	T	T	-1.07	0.3156	0.8550	0.1195	0.4806	T	NM_001040874; NM_003516; ENST00000369159; BC096705; OTTHUMT00000033457; uc001esx.3	HIST2H2AA4; HIST2H2AA3	histone cluster 2, H2aa4; histone cluster 2, H2aa3	chr1	+	Coding	149822628	149823191	723790; 8337
TC01001175.hg.1	10.13	10.25	0.15	0.12	T	T	-1.09	0.7536	0.9808	0.7023	0.9577	T	NM_001005464; NM_021059; ENST00000403683; BC074969; BC130635; BC130637; OTTHUMT00000033454; uc001esy.3	HIST2H3A; HIST2H3C	histone cluster 2, H3a; histone cluster 2, H3c	chr1	+	Coding	149824181	149825836	333932; 126961
TC01001177.hg.1	9.7	9.54	0.12	0.05	T	T	1.12	0.5495	0.9456	0.8952	1.0000	T	NM_007259; ENST00000369128; ENST00000369130; ENST00000535106; AK293555; AK295529; AK298786; AK301994; AK307949; AY453586; BC012932; BC028382; OTTHUMT00000034964; OTTHUMT00000034965; OTTHUMT00000034966; OTTHUMT00000034967; OTTHUMT00000034968; OTTHUMT00000034969; OTTHUMT00000034970; OTTHUMT00000034971; OTTHUMT00000034972; OTTHUMT00000095849; uc001etp.3; uc001etq.3; uc009wlm.1; uc010pbp.1; uc010pbq.…	VPS45	vacuolar protein sorting 45 homolog (S. cerevisiae)	chr1	+	Coding	150039342	150117505	11311
TC01001178.hg.1	6.88	6.32	0.04	0.01	T	T	1.48	4.02E-05	0.0025	0.0013	0.0196	T	NM_016274; ENST00000369124; ENST00000369126; ENST00000502767; AK021865; AK125609; BC010149; BC023533; OTTHUMT00000034962; OTTHUMT00000034963; OTTHUMT00000087237; OTTHUMT00000087238; OTTHUMT00000087239; OTTHUMT00000087240; OTTHUMT00000095839; OTTHUMT00000095840; uc001ets.3; uc001ett.3; uc001etu.3	PLEKHO1	pleckstrin homology domain containing, family O member 1	chr1	+	Coding	150121373	150136916	51177
TC01001179.hg.1	6.98	6.91	0.24	0.13	T	T	1.05	0.9934	0.9994	0.8421	0.9957	T				chr1	+	Coding	150209315	150209504
TC01001180.hg.1	4.18	4.28	0.06	0.06	T	T	-1.07	0.2953	0.8411	0.7684	0.9803	T	NM_012113; ENST00000369111; ENST00000483993; AK308964; BC034412; OTTHUMT00000035064; OTTHUMT00000035065; uc001etx.3	CA14	carbonic anhydrase XIV	chr1	+	Coding	150230169	150237480	23632
TC01001181.hg.1	5.11	5.03	0.14	0.1	T	T	1.06	0.5963	0.9546	0.4554	0.8443	T				chr1	+	Coding	150234093	150234196
TC01001182.hg.1	6.25	6.11	0.08	0.05	T	T	1.1	0.1034	0.6071	8.95E-06	0.0003	T	NM_024579; ENST00000369098; ENST00000369099; ENST00000369102; BC017761; OTTHUMT00000035053; OTTHUMT00000035054; OTTHUMT00000035055; uc001euc.3; uc001eud.3; uc001eue.3	C1orf54	chromosome 1 open reading frame 54	chr1	+	Coding	150240600	150253335	79630
TC01001183.hg.1	8.05	8.45	0.15	0.19	T	T	-1.32	0.0612	0.4859	0.1643	0.5640	T	NM_144697; ENST00000290363; ENST00000369094; ENST00000369095; ENST00000469255; BC017397; BC027999; BC047238; OTTHUMT00000035058; OTTHUMT00000035059; OTTHUMT00000035060; OTTHUMT00000035061; OTTHUMT00000035062; OTTHUMT00000035063; OTTHUMT00000095848	CIART	circadian associated repressor of transcription	chr1	+	Coding	150254953	150259505	148523
TC01001184.hg.1	11.4	11.35	0.1	0.14	T	T	1.04	0.9951	0.9994	0.9946	1.0000	T	NM_018997; NM_031901; BC004566; BC006554; OTTHUMT00000035046; OTTHUMT00000035813; uc001euk.3; uc001eul.3	MRPS21	mitochondrial ribosomal protein S21	chr1	+	Coding	150266269	150281414	54460
TC01001185.hg.1	10.26	10	0.12	0.02	T	T	1.2	0.3776	0.8861	0.9382	1.0000	T	NM_004698; ENST00000324862; ENST00000467329; AK297139; AK297265; AK299980; AK309330; AK310241; BC000184; BC001954; OTTHUMT00000035836; OTTHUMT00000035837; OTTHUMT00000035838; OTTHUMT00000035839; OTTHUMT00000035840; OTTHUMT00000035841; OTTHUMT00000035842; uc001eum.4; uc009wlo.3; uc009wlp.2; uc009wlq.1; uc010pca.2; uc010pcb.2	PRPF3	pre-mRNA processing factor 3	chr1	+	Coding	150293925	150325704	9129
TC01001186.hg.1	11.61	11.72	0.14	0.08	T	T	-1.08	0.5736	0.9507	0.5694	0.9061	T	NM_015203; ENST00000369067; ENST00000369068; ENST00000401000; ENST00000492220; AK304380; BC045623; OTTHUMT00000035843; OTTHUMT00000035844; OTTHUMT00000035845; OTTHUMT00000035846; uc001eup.4; uc009wlr.3; uc010pcc.1	RPRD2	regulation of nuclear pre-mRNA domain containing 2	chr1	+	Coding	150335567	150449042	23248
TC01001187.hg.1	9.1	8.97	0.05	0.07	T	T	1.09	0.3614	0.8791	0.7758	0.9818	T	NM_025150; ENST00000369051; ENST00000369053; ENST00000369054; ENST00000369064; ENST00000438568; ENST00000467982; AK022590; AK225368; AK298773; AY450558; BC000541; BC009997; OTTHUMT00000035847; OTTHUMT00000035848; OTTHUMT00000035849; OTTHUMT00000087253; OTTHUMT00000087254; OTTHUMT00000087255; OTTHUMT00000087256; OTTHUMT00000087257; OTTHUMT00000087258; OTTHUMT00000087259; OTTHUMT00000095835; OTTHUM…	TARS2	threonyl-tRNA synthetase 2, mitochondrial (putative)	chr1	+	Coding	150459887	150480078	80222
TC01001188.hg.1	8.63	8.89	0.29	0.06	T	T	-1.2	0.4617	0.9222	0.8762	1.0000	T	NM_001202858; NM_004425; NM_022664; ENST00000346569; ENST00000369047; ENST00000369049; ENST00000470432; AK097205; AK301369; AK316390; BC023505; DQ010946; OTTHUMT00000035832; OTTHUMT00000035833; OTTHUMT00000035834; OTTHUMT00000035835; OTTHUMT00000087250; OTTHUMT00000087251; OTTHUMT00000087252; uc001eus.3; uc001eut.3; uc001euv.3; uc009wlu.3; uc010pce.2; uc010pcf.2; uc021oyd.1	ECM1	extracellular matrix protein 1	chr1	+	Coding	150480487	150486265	1893
TC01001189.hg.1	5.16	5.33	0.07	0.17	T	T	-1.13	0.1678	0.7166	0.6912	0.9546	T	ENST00000416894	FALEC	focally amplified long non-coding RNA in epithelial cancer	chr1	+	Coding	150488233	150490508	100874054
TC01001190.hg.1	4.52	4.5	0.02	0.02	T	T	1.01	0.6585	0.9688	0.5120	0.8766	T	NM_019032; NM_025008; ENST00000271643; ENST00000369038; ENST00000369039; ENST00000369041; ENST00000483335; BC140800; BC144581; BX647294; OTTHUMT00000084395; OTTHUMT00000084396; OTTHUMT00000084397; OTTHUMT00000084400; uc001euw.3; uc001eux.3; uc009wlw.3; uc009wlx.3; uc010pcg.2	ADAMTSL4	ADAMTS like 4	chr1	+	Coding	150521884	150533413	54507
TC01001191.hg.1	2.73	2.82	0.23	0.1	T	T	-1.06	0.6723	0.9706	0.4739	0.8563	T	NR_036211; uc021oye.1	MIR4257	microRNA 4257	chr1	+	Coding	150524405	150524490	100422997
TC01001192.hg.1	4.65	4.61	0.04	0.1	T	T	1.03	0.7066	0.9742	0.1204	0.4828	T				chr1	+	Coding	150565059	150590027
TC01001193.hg.1	5.85	5.48	0.1	0.24	T	T	1.3	0.0551	0.4599	0.0080	0.0829	T				chr1	+	Coding	150674342	150674448
TC01001194.hg.1	7.57	7.7	0.13	0.01	T	T	-1.1	0.1532	0.6970	0.4655	0.8503	T	NM_001145415; NM_001243491; NM_012432; ENST00000271640; ENST00000368962; ENST00000368963; ENST00000368969; ENST00000459773; AK308335; BC028671; OTTHUMT00000084717; OTTHUMT00000084718; OTTHUMT00000084719; OTTHUMT00000084853; OTTHUMT00000084854; OTTHUMT00000084855; OTTHUMT00000084856; OTTHUMT00000095844; OTTHUMT00000095845; OTTHUMT00000318410; OTTHUMT00000318412; uc001evu.2; uc001evv.2; uc001evw.4;…	SETDB1	SET domain, bifurcated 1	chr1	+	Coding	150898767	150937220	9869
TC01001195.hg.1	6.18	6.25	0.28	0.02	T	T	-1.05	0.1712	0.7212	0.3077	0.7351	T				chr1	+	Coding	150937736	150938734
TC01001196.hg.1	3.76	3.63	0.04	0.04	T	T	1.09	0.1786	0.7326	0.6246	0.9288	T				chr1	+	Coding	150945599	150948010
TC01001197.hg.1	4.91	4.98	0.07	0.02	T	T	-1.04	0.5000	0.9335	0.2398	0.6669	T	NM_003568; ENST00000368947; ENST00000474997; BC005830; OTTHUMT00000084895; OTTHUMT00000084896; uc001ewa.2	ANXA9	annexin A9	chr1	+	Coding	150954493	150968114	8416
TC01001198.hg.1	7.67	7.86	0.07	0.09	T	T	-1.14	0.3403	0.8682	0.3664	0.7839	T	NM_021222; ENST00000271620; ENST00000368934; ENST00000368935; ENST00000368936; ENST00000368937; ENST00000467771; AF123539; AK027875; AK294154; BC014886; BC025304; BC063481; OTTHUMT00000084885; OTTHUMT00000084886; OTTHUMT00000084887; OTTHUMT00000084888; OTTHUMT00000084889; OTTHUMT00000084890; OTTHUMT00000084891; OTTHUMT00000084892; OTTHUMT00000084893; OTTHUMT00000084894; uc001ewh.1; uc001ewi.1; uc…	PRUNE	prune exopolyphosphatase	chr1	+	Coding	150980896	151008189	58497
TC01001199.hg.1	4.8	4.67	0.09	0.07	T	T	1.09	0.1727	0.7238	0.5189	0.8801	T	NM_001159642; NM_138278; ENST00000295294; ENST00000361277; ENST00000368931; ENST00000491386; AY078984; BC027868; BC074779; OTTHUMT00000085092; OTTHUMT00000085093; OTTHUMT00000085094; OTTHUMT00000085095; OTTHUMT00000095843; OTTHUMT00000309082; uc001ewl.2; uc009wmi.2; uc009wmj.2	BNIPL	BCL2/adenovirus E1B 19kD interacting protein like	chr1	+	Coding	151009029	151020076	149428
TC01001200.hg.1	6.9	7.23	0.08	0.02	T	T	-1.25	0.0424	0.4049	0.1520	0.5436	T	NM_017860; ENST00000368926; ENST00000465135; AK000526; BC002469; OTTHUMT00000085101; OTTHUMT00000085102; OTTHUMT00000095838; uc001ewn.3; uc021oyi.1	C1orf56	chromosome 1 open reading frame 56	chr1	+	Coding	151020187	151024462	54964
TC01001201.hg.1	12.77	12.44	0.06	0.12	T	T	1.25	0.0005	0.0187	7.85E-09	8.25E-07	T	NM_006818; ENST00000368921; BC006471; BC008445; BC009624; BC019253; BC021703; BC022448; OTTHUMT00000085103; uc001ewq.3	MLLT11	myeloid/lymphoid or mixed-lineage leukemia; translocated to, 11	chr1	+	Coding	151030234	151040973	10962
TC01001202.hg.1	6.82	7.05	0.04	0.08	T	T	-1.18	0.2956	0.8415	0.8995	1.0000	T	NM_144618; ENST00000368916; ENST00000368918; ENST00000467551; AK301882; BC027033; OTTHUMT00000033700; OTTHUMT00000033767; OTTHUMT00000033768; OTTHUMT00000033769; OTTHUMT00000033770; OTTHUMT00000033771; uc001ewr.2; uc010pcp.1	GABPB2	GA binding protein transcription factor, beta subunit 2	chr1	+	Coding	151043054	151098018	126626
TC01001204.hg.1	12.22	12.32	0.1	0.02	T	T	-1.07	0.2455	0.8043	0.5531	0.8989	T	NM_001135636; NM_001135637; NM_001135638; NM_003557; ENST00000349792; ENST00000368888; ENST00000368890; ENST00000409426; ENST00000441902; ENST00000464105; AK302268; BC007833; OTTHUMT00000034423; OTTHUMT00000034424; OTTHUMT00000034425; OTTHUMT00000034426; OTTHUMT00000034427; OTTHUMT00000034428; OTTHUMT00000034429; OTTHUMT00000095724; OTTHUMT00000104569; OTTHUMT00000104570; OTTHUMT00000258043; OTTH…	PIP5K1A	phosphatidylinositol-4-phosphate 5-kinase, type I, alpha	chr1	+	Coding	151170425	151222012	8394
TC01001205.hg.1	9.05	9.06	0.01	0.06	T	T	-1.01	0.7860	0.9847	0.7987	0.9867	T	NM_002810; ENST00000368881; ENST00000368884; ENST00000469786; BC002365; BC072008; OTTHUMT00000034409; OTTHUMT00000034410; OTTHUMT00000034412; OTTHUMT00000034414; OTTHUMT00000034415; OTTHUMT00000034416; OTTHUMT00000034417; OTTHUMT00000034418; OTTHUMT00000095722; OTTHUMT00000104809; OTTHUMT00000104810; OTTHUMT00000316355; uc001exl.3	PSMD4	proteasome 26S subunit, non-ATPase 4	chr1	+	Coding	151227179	151239955	5710
TC01001206.hg.1	7.19	7.26	0.13	0.07	T	T	-1.05	0.7454	0.9795	0.9973	1.0000	T	NM_020832; ENST00000324048; ENST00000336715; AB037862; AK023105; BC032463; DQ655935; OTTHUMT00000034397; OTTHUMT00000034398; OTTHUMT00000034399; OTTHUMT00000268492; OTTHUMT00000316361; OTTHUMT00000316362; OTTHUMT00000330523; uc001exp.1; uc001exq.3; uc009wmo.3; uc009wmp.3	ZNF687	zinc finger protein 687	chr1	+	Coding	151254094	151264381	57592
TC01001207.hg.1	5.99	6.46	0.04	0.24	T	T	-1.38	0.0853	0.5639	0.0322	0.2218	T				chr1	+	Coding	151313124	151314442
TC01001208.hg.1	6.08	6.18	0.17	0.12	T	T	-1.08	0.4198	0.9059	0.5208	0.8809	T				chr1	+	Coding	151319443	151320503
TC01001209.hg.1	8.62	8.81	0.1	0.02	T	T	-1.14	0.1772	0.7307	0.3468	0.7680	T	NM_002796; ENST00000290541; AK294149; OTTHUMT00000034885; OTTHUMT00000034886; OTTHUMT00000034887; OTTHUMT00000034888; OTTHUMT00000034889; OTTHUMT00000034890; OTTHUMT00000034891; uc001eyc.1; uc010pda.2	PSMB4	proteasome subunit beta 4	chr1	+	Coding	151372010	151374420	5692
TC01001210.hg.1	6.14	6.08	0.05	0.14	T	T	1.04	0.8524	0.9904	0.9630	1.0000	T				chr1	+	Coding	151411476	151411571
TC01001211.hg.1	4.78	4.88	0.02	0.04	T	T	-1.08	0.1904	0.7478	0.0224	0.1736	T	NM_020770; ENST00000271636; BC146657; BC150604; BC152445; BX647343; OTTHUMT00000034900; OTTHUMT00000034901; OTTHUMT00000034902; OTTHUMT00000034903; OTTHUMT00000258041; OTTHUMT00000258042; OTTHUMT00000316360; OTTHUMT00000330644; uc009wmw.3	CGN	cingulin	chr1	+	Coding	151482986	151511168	57530
TC01001212.hg.1	8.06	7.56	0.04	0.07	T	T	1.42	0.0408	0.3969	1.22E-05	0.0004	T	NM_001126337; NM_020127; ENST00000353024; ENST00000368848; ENST00000368849; ENST00000392712; AK298066; AK299925; BC002933; BC008301; OTTHUMT00000035022; OTTHUMT00000035023; OTTHUMT00000035024; OTTHUMT00000316340; OTTHUMT00000316341; OTTHUMT00000316342; uc001eyl.3; uc001eym.3; uc010pdf.2; uc010pdg.2	TUFT1	tuftelin 1	chr1	+	Coding	151512781	151556059	7286
TC01001213.hg.1	3.6	3.5	0.08	0.2	T	F	1.07	0.3107	0.8522	0.2523	0.6804	F	NR_030280; ENST00000384874; uc021oyr.1	MIR554	microRNA 554	chr1	+	Coding	151518272	151518367	693139
TC01001214.hg.1	10.76	10.43	0.08	0.06	T	T	1.26	5.18E-05	0.0031	5.19E-05	0.0014	T	NM_030918; ENST00000368838; ENST00000368843; ENST00000458013; ENST00000482791; AY044866; BC071825; BC100998; BC100999; BC101822; OTTHUMT00000036622; OTTHUMT00000036623; OTTHUMT00000036624; OTTHUMT00000104568; OTTHUMT00000316339; uc001eyn.1; uc001eyo.3; uc001eyp.3	SNX27	sorting nexin family member 27	chr1	+	Coding	151584514	151671567	81609
TC01001215.hg.1	4.03	4.13	0.3	0.24	T	T	-1.07	0.4549	0.9191	0.3202	0.7466	T				chr1	+	Coding	151601800	151601906
TC01001216.hg.1	5.33	5.25	0.31	0.19	T	T	1.06	0.3870	0.8901	0.4006	0.8077	T				chr1	+	Coding	151673502	151680862
TC01001217.hg.1	4.61	4.61	0.03	0.04	T	T	1	0.9465	0.9986	0.8563	0.9989	T	NM_001144956; ENST00000326413; ENST00000426175; ENST00000479191; OTTHUMT00000036630; OTTHUMT00000036631; OTTHUMT00000036632; OTTHUMT00000036633; OTTHUMT00000036634; OTTHUMT00000036635; uc010pdj.1	RIIAD1	regulatory subunit of type II PKA R-subunit (RIIa) domain containing 1	chr1	+	Coding	151682909	151702281	284485
TC01001218.hg.1	5.25	5.41	0.09	0.01	T	T	-1.12	0.2349	0.7953	0.4886	0.8640	T	NM_001134939; NM_016178; ENST00000321531; ENST00000400999; ENST00000479764; BC073949; OTTHUMT00000036641; OTTHUMT00000036642; OTTHUMT00000276842; uc010pdm.2	OAZ3	ornithine decarboxylase antizyme 3	chr1	+	Coding	151735445	151743808	51686
TC01001219.hg.1	4.79	4.56	0.2	0.05	T	T	1.18	0.3592	0.8778	0.2422	0.6698	T				chr1	+	Coding	151763280	151766878
TC01001220.hg.1	4.72	4.82	0.06	0.12	T	T	-1.08	0.3255	0.8598	0.3412	0.7636	T	NR_024237; uc010pdr.2	LOC100132111	uncharacterized LOC100132111	chr1	+	Coding	151810945	151822861	100132111
TC01001221.hg.1	5.5	5.48	0.09	0.03	T	T	1.01	0.6263	0.9608	0.6031	0.9200	T	AK125884	NBPF18P	neuroblastoma breakpoint family, member 18, pseudogene	chr1	+	Coding	151967007	152015250	441908
TC01001222.hg.1	3.96	4.18	0.06	0.14	T	T	-1.16	0.5265	0.9410	0.2645	0.6931	T				chr1	+	Coding	152095010	152097541
TC01001223.hg.1	4.15	4.36	0.12	0.05	T	T	-1.15	0.2620	0.8177	0.3110	0.7385	T	ENST00000392688; AK056431	FLG-AS1	FLG antisense RNA 1	chr1	+	Coding	152161827	152339168	339400
TC01001224.hg.1	3.39	3.63	0.13	0.07	F	F	-1.18	0.1044	0.6099	0.0055	0.0632	F				chr1	+	Coding	152178334	152179533
TC01001225.hg.1	5.29	5.39	0.18	0.12	T	T	-1.07	0.7100	0.9749	0.6842	0.9518	T	ENST00000411804	FLG-AS1	FLG antisense RNA 1	chr1	+	Coding	152346430	152417932	339400
TC01001226.hg.1	4.62	4.3	0.24	0.14	T	T	1.24	0.1186	0.6389	0.0318	0.2199	T	NM_178438; ENST00000334269; OTTHUMT00000040059; uc001ezy.3	LCE5A	late cornified envelope 5A	chr1	+	Coding	152483320	152484653	254910
TC01001227.hg.1	3.61	3.6	0.06	0.08	T	T	1.01	0.9899	0.9994	0.8853	1.0000	T	NM_019060; ENST00000368790; BC119710; OTTHUMT00000034511; uc001ezz.3	CRCT1	cysteine rich C-terminal 1	chr1	+	Coding	152486978	152488486	54544
TC01001228.hg.1	4.22	4.31	0.11	0.26	T	T	-1.06	0.1920	0.7496	0.4224	0.8231	T	NM_178434; ENST00000333881; BC130365; BC130367; OTTHUMT00000040061; uc001fac.2	LCE3C	late cornified envelope 3C	chr1	+	Coding	152573138	152573562	353144
TC01001229.hg.1	6.33	6.25	0.14	0.01	T	T	1.06	0.3576	0.8772	0.2873	0.7158	T	NM_178433; ENST00000335633; OTTHUMT00000034515; uc010pds.2	LCE3B	late cornified envelope 3B	chr1	+	Coding	152586287	152586574	353143
TC01001230.hg.1	4.16	4.09	0.2	0.09	T	T	1.05	0.8008	0.9861	0.6045	0.9206	T	OTTHUMT00000034506	LINC00302	long intergenic non-protein coding RNA 302	chr1	+	Coding	152627953	152629280	388699
TC01001231.hg.1	4.22	4.15	0.19	0.07	T	T	1.06	0.8266	0.9872	0.8252	0.9927	T	NM_178430; ENST00000368784; BC130603; OTTHUMT00000040058	LCE2D	late cornified envelope 2D	chr1	+	Coding	152635872	152637135	353141
TC01001233.hg.1	4.5	4.77	0.07	0.33	T	T	-1.2	0.1132	0.6287	0.3396	0.7621	T	NM_178428; ENST00000368779; BC119707; OTTHUMT00000034512; uc001faj.3	LCE2A	late cornified envelope 2A	chr1	+	Coding	152670840	152671918	353139
TC01001234.hg.1	4.62	4.81	0.27	0.09	T	T	-1.14	0.4175	0.9046	0.7226	0.9649	T	NM_178356; ENST00000335535; ENST00000368777; BC113446; BC113448; OTTHUMT00000040048; uc001fak.2	LCE4A	late cornified envelope 4A	chr1	+	Coding	152680636	152681967	199834
TC01001235.hg.1	3.01	3.26	0.07	0.15	F	F	-1.19	0.0693	0.5147	0.4999	0.8701	F	NM_001024679; ENST00000368775; OTTHUMT00000034521; uc010pdu.2	C1orf68	chromosome 1 open reading frame 68	chr1	+	Coding	152691082	152692946	100129271
TC01001236.hg.1	4.78	4.64	0.04	0.2	T	T	1.1	0.1367	0.6719	0.1189	0.4796	T	NM_001025231; OTTHUMT00000034522; uc001fal.1	KPRP	keratinocyte proline-rich protein	chr1	+	Coding	152730506	152734529	448834
TC01001237.hg.1	3.58	3.6	0.13	0.12	T	T	-1.02	0.9000	0.9949	0.9846	1.0000	T	NM_178354; ENST00000334371; OTTHUMT00000034523; uc010pdv.2	LCE1F	late cornified envelope 1F	chr1	+	Coding	152748848	152749445	353137
TC01001238.hg.1	4.32	4.32	0.11	0.03	T	T	-1	0.5143	0.9374	0.0897	0.4125	T	NM_178353; ENST00000368770; ENST00000368771; OTTHUMT00000034525; OTTHUMT00000034656; uc001fan.3	LCE1E	late cornified envelope 1E	chr1	+	Coding	152758690	152760902	353135
TC01001239.hg.1	4.21	4.21	0.14	0.09	T	T	-1	0.5922	0.9538	0.9670	1.0000	T	NM_178352; ENST00000326233; OTTHUMT00000034657; uc009wnp.3	LCE1D	late cornified envelope 1D	chr1	+	Coding	152769217	152771396	353134
TC01001240.hg.1	4.46	4.51	0.11	0.07	T	T	-1.03	0.3915	0.8920	0.1954	0.6101	T	NM_178349; ENST00000360090; BC104232; BC104233; OTTHUMT00000040060; uc001faq.3	LCE1B	late cornified envelope 1B	chr1	+	Coding	152784447	152785585	353132
TC01001241.hg.1	5.37	5.53	0.16	0.2	T	T	-1.12	0.1885	0.7462	0.7193	0.9634	T	NM_178348; ENST00000335123; OTTHUMT00000034660; uc010pdw.2	LCE1A	late cornified envelope 1A	chr1	+	Coding	152798523	152800665	353131
TC01001242.hg.1	4.19	4.35	0.05	0.19	T	T	-1.12	0.3183	0.8555	0.7259	0.9659	T	NM_001128600; ENST00000431011; uc001fas.4	LCE6A	late cornified envelope 6A	chr1	+	Coding	152815330	152816459	448835
TC01001243.hg.1	3.52	3.69	0.1	0.04	T	T	-1.12	0.5079	0.9359	0.2112	0.6310	T	NM_030663; ENST00000368765; BC014593; BC016744; OTTHUMT00000034665; uc001fat.3	SMCP	sperm mitochondria-associated cysteine-rich protein	chr1	+	Coding	152850793	152857523	4184
TC01001244.hg.1	3.64	3.7	0.04	0.1	T	T	-1.04	0.4064	0.9003	0.5245	0.8827	T	NM_005547; ENST00000368764; BC046391; OTTHUMT00000034664; uc001fau.3	IVL	involucrin	chr1	+	Coding	152881021	152884362	3713
TC01001245.hg.1	4.88	4.69	0.05	0.1	T	T	1.14	0.0147	0.2182	0.0191	0.1558	T	NM_173080; ENST00000328051; BC069445; BC112170; BC112172; OTTHUMT00000034663; uc001fav.1	SPRR4	small proline-rich protein 4	chr1	+	Coding	152943128	152945069	163778
TC01001246.hg.1	5.04	4.93	0.13	0.13	T	T	1.08	0.1106	0.6234	0.0740	0.3707	T	NM_001199828; NM_005987; ENST00000368762; BC105081; BC105083; BC143782; OTTHUMT00000040062; uc001faw.3; uc009wnu.2	SPRR1A	small proline-rich protein 1A	chr1	+	Coding	152956557	152958290	6698
TC01001247.hg.1	3.72	3.59	0.16	0.09	T	T	1.1	0.2744	0.8281	0.6851	0.9521	T	NM_001097589; NM_005416; ENST00000295367; ENST00000331860; ENST00000495845; AJ243667; BC017802; OTTHUMT00000038910; OTTHUMT00000038911; OTTHUMT00000038912; uc001fax.4; uc001fay.2; uc001faz.4	SPRR3	small proline-rich protein 3	chr1	+	Coding	152974223	152976332	6707
TC01001248.hg.1	4.55	4.55	0.05	0.17	T	T	-1	0.9637	0.9990	0.9177	1.0000	T	NM_003125; ENST00000307098; OTTHUMT00000038906; uc001fba.3	SPRR1B	small proline-rich protein 1B	chr1	+	Coding	153003678	153005376	6699
TC01001249.hg.1	3.09	3.4	0.18	0.28	T	T	-1.24	0.0218	0.2767	0.0522	0.3014	T	ENST00000427145	LOC101928009	uncharacterized LOC101928009	chr1	+	Coding	153146994	153164152	101928009
TC01001250.hg.1	5.41	5.6	0.1	0.23	T	T	-1.14	0.0741	0.5322	0.2851	0.7136	T	NM_001010857; ENST00000368747; BC087854; BC130507; OTTHUMT00000039104	LELP1	late cornified envelope-like proline-rich 1	chr1	+	Coding	153175919	153177596	149018
TC01001251.hg.1	3.56	3.38	0.17	0.31	T	T	1.13	0.5885	0.9531	0.5526	0.8989	T	NM_001195571; ENST00000368744; OTTHUMT00000039105; uc021ozw.1	PRR9	proline rich 9	chr1	+	Coding	153190060	153191793	574414
TC01001252.hg.1	4.34	4.23	0.08	0.03	T	T	1.08	0.1487	0.6906	0.4633	0.8493	T	NM_000427; ENST00000368742; BC034690; BC108290; OTTHUMT00000039107; uc001fbm.3	LOR	loricrin	chr1	+	Coding	153232176	153234600	4014
TC01001253.hg.1	3.99	3.86	0.13	0.07	T	T	1.09	0.6141	0.9583	0.9777	1.0000	T				chr1	+	Coding	153304098	153304204
TC01001254.hg.1	5.17	5.06	0.12	0.16	T	T	1.08	0.0756	0.5368	0.2634	0.6921	T	NM_002965; ENST00000368738; BC047681; OTTHUMT00000036793; uc001fbq.3	S100A9	S100 calcium binding protein A9	chr1	+	Coding	153330330	153333503	6280
TC01001255.hg.1	3.73	3.74	0.01	0.07	T	T	-1	0.6255	0.9607	0.8434	0.9961	T	NM_176823; ENST00000329256; ENST00000368728; ENST00000368729; OTTHUMT00000036786; OTTHUMT00000036787; OTTHUMT00000036788; uc001fbt.1	S100A7A	S100 calcium binding protein A7A	chr1	+	Coding	153388945	153395701	338324
TC01001256.hg.1	4.78	4.88	0.48	0.27	T	T	-1.07	0.1702	0.7196	0.7854	0.9836	T				chr1	+	Coding	153506079	153507591
TC01001257.hg.1	4.83	4.4	0.14	0.31	T	T	1.35	0.0118	0.1891	0.2060	0.6246	T	AK307246	LOC101928034	uncharacterized LOC101928034	chr1	+	Coding	153518230	153524245	101928034
TC01001258.hg.1	4.21	4.2	0.02	0.06	T	T	1.01	0.8642	0.9923	0.1473	0.5349	T	NM_006271; ENST00000292169; ENST00000368696; ENST00000368698; ENST00000469893; BC014392; BC072006; OTTHUMT00000089933; OTTHUMT00000089934; OTTHUMT00000089935; OTTHUMT00000089936; OTTHUMT00000089937; uc001fck.1; uc001fcl.1	S100A1	S100 calcium binding protein A1	chr1	+	Coding	153600402	153604515	6271
TC01001259.hg.1	9.12	9.07	0.08	0.02	T	T	1.04	0.6127	0.9582	0.9787	1.0000	T	NM_001206612; NM_001244664; NM_015607; ENST00000368686; ENST00000368687; ENST00000368690; ENST00000368694; ENST00000403433; ENST00000495554; AK308713; AK309844; AL512704; BC070027; BC108721; BC120961; OTTHUMT00000089967; OTTHUMT00000089968; OTTHUMT00000089969; OTTHUMT00000089970; OTTHUMT00000089971; uc001fcm.2; uc001fcn.2; uc001fco.2; uc009woi.2; uc009woj.2; uc021ozz.1	CHTOP	chromatin target of PRMT1	chr1	+	Coding	153606458	153618782	26097
TC01001260.hg.1	9.38	9.56	0.08	0.06	T	T	-1.13	0.2815	0.8317	0.1478	0.5360	T	NM_012437; ENST00000368685; ENST00000478558; BC000761; BC004494; OTTHUMT00000090036; OTTHUMT00000090037; OTTHUMT00000090038; OTTHUMT00000090039	SNAPIN	SNAP-associated protein	chr1	+	Coding	153631130	153634326	23557
TC01001261.hg.1	5.96	5.72	0.17	0.19	T	T	1.18	0.5039	0.9343	0.5847	0.9137	T				chr1	+	Coding	153643726	153643797
TC01001262.hg.1	4.41	4.35	0.04	0.07	T	T	1.04	0.3673	0.8816	0.0343	0.2311	T	NM_000906; ENST00000368677; ENST00000368680; ENST00000413826; AK298090; AK300446; BC063304; OTTHUMT00000090034; OTTHUMT00000090035; uc001fcs.4; uc010pdz.2; uc010pea.2	NPR1	natriuretic peptide receptor 1	chr1	+	Coding	153651113	153666468	4881
TC01001263.hg.1	10.18	10.32	0.13	0.06	T	T	-1.1	0.4495	0.9173	0.1635	0.5627	T	NM_023015; ENST00000318967; ENST00000435409; ENST00000476843; ENST00000512605; AK055174; AK126799; AK290025; AK298746; AK304874; AL080172; BC105092; BC105094; BC116458; CR749212; CR749376; OTTHUMT00000090045; OTTHUMT00000090046; OTTHUMT00000090047; OTTHUMT00000090048; OTTHUMT00000090049; OTTHUMT00000090050; OTTHUMT00000090259; OTTHUMT00000098818; OTTHUMT00000370421; OTTHUMT00000370422; uc001fct.3…	INTS3	integrator complex subunit 3	chr1	+	Coding	153700543	153746555	65123
TC01001264.hg.1	5.94	6	0.04	0.08	T	T	-1.04	0.6204	0.9599	2.35E-05	0.0007	T	NM_024330; ENST00000271857; ENST00000368661; ENST00000484014; AK123997; BC003041; BC009916; BC029792; OTTHUMT00000090265; OTTHUMT00000090266; OTTHUMT00000090268; OTTHUMT00000090269; OTTHUMT00000090270; OTTHUMT00000090271; OTTHUMT00000098820; OTTHUMT00000098821; uc001fcz.3; uc009won.3	SLC27A3	solute carrier family 27 (fatty acid transporter), member 3	chr1	+	Coding	153746830	153752633	11000
TC01001265.hg.1	5.51	5.45	0.01	0.07	T	T	1.04	0.4493	0.9173	0.6455	0.9379	T	NM_001255978; NM_001255979; NM_001255980; NM_001255981; NM_130898; NR_045658; ENST00000271889; ENST00000368600; ENST00000368601; ENST00000368603; ENST00000368607; ENST00000468845; AF394167; AK297703; AK304259; AK304665; BC038962; BX647716; OTTHUMT00000090290; OTTHUMT00000090291; OTTHUMT00000090292; OTTHUMT00000090293; OTTHUMT00000090294; OTTHUMT00000090295; OTTHUMT00000090296; OTTHUMT00000090297;…	CREB3L4	cAMP responsive element binding protein 3-like 4	chr1	+	Coding	153940010	153946840	148327
TC01001266.hg.1	12.34	12.32	0.09	0.07	T	T	1.01	0.6633	0.9695	0.0464	0.2802	T	NM_001030; ENST00000368567; ENST00000392558; ENST00000493224; BC002658; BC070219; OTTHUMT00000088997; OTTHUMT00000088998; OTTHUMT00000088999; OTTHUMT00000089000; uc001fdv.3	RPS27	ribosomal protein S27	chr1	+	Coding	153963235	153964631	6232
TC01001267.hg.1	12.66	12.64	0.11	0.09	T	T	1.01	0.7008	0.9740	0.8729	1.0000	T	NM_001127320; NM_014847; ENST00000271877; ENST00000343815; ENST00000361546; ENST00000428931; ENST00000484819; AJ243668; AJ243669; AJ243670; AK124294; AK302662; AK302953; AK303533; BC003170; OTTHUMT00000087673; OTTHUMT00000087674; OTTHUMT00000087675; OTTHUMT00000087676; OTTHUMT00000087677; OTTHUMT00000087678; OTTHUMT00000087679; OTTHUMT00000087680; OTTHUMT00000087681; OTTHUMT00000087682; OTTHUMT00…	UBAP2L	ubiquitin associated protein 2 like	chr1	+	Coding	154192655	154243986	9898
TC01001268.hg.1	8.58	8.41	0.36	0.5	T	T	1.12	0.9856	0.9992	0.9992	1.0000	T				chr1	+	Coding	154226921	154226997
TC01001269.hg.1	8.44	8.7	0.08	0.01	T	T	-1.2	0.0021	0.0557	0.0028	0.0379	T	NM_001018837; NM_006118; ENST00000328703; ENST00000457918; ENST00000483970; ENST00000532105; AK300676; BC005240; BC014314; BC015209; BC016730; EU190982; OTTHUMT00000087650; OTTHUMT00000087651; OTTHUMT00000087652; OTTHUMT00000087653; OTTHUMT00000087654; OTTHUMT00000087655; OTTHUMT00000087656; OTTHUMT00000087657; uc001fes.3; uc001fet.3; uc009wou.3; uc010peo.2	HAX1	HCLS1 associated protein X-1	chr1	+	Coding	154244987	154248355	10456
TC01001270.hg.1	3.85	3.77	0.15	0.03	T	T	1.06	0.3887	0.8905	0.4937	0.8669	T				chr1	+	Coding	154260936	154261003
TC01001271.hg.1	3.71	3.54	0.36	0.05	F	F	1.13	0.2877	0.8369	0.7581	0.9772	F				chr1	+	Coding	154267979	154268077
TC01001272.hg.1	3.9	3.75	0.18	0.33	T	T	1.11	0.6651	0.9697	0.8686	1.0000	T				chr1	+	Coding	154270126	154270224
TC01001273.hg.1	4.09	4	0.13	0.06	T	T	1.07	0.4066	0.9004	0.2949	0.7231	T	NM_080429; ENST00000324978; ENST00000355197; ENST00000484864; BC069607; BC074896; OTTHUMT00000087660; OTTHUMT00000087661; OTTHUMT00000087662; uc001feu.3	AQP10	aquaporin 10	chr1	+	Coding	154293566	154297801	89872
TC01001274.hg.1	9.46	9.14	0.11	0.09	T	T	1.25	0.0452	0.4173	0.0622	0.3353	T	NM_001005855; NM_020452; ENST00000368487; ENST00000368489; ENST00000426445; AK054886; OTTHUMT00000087658; OTTHUMT00000087659; OTTHUMT00000087903; OTTHUMT00000359977; OTTHUMT00000359978; OTTHUMT00000359979; uc001few.3; uc001fex.3; uc001fey.1	ATP8B2	ATPase, aminophospholipid transporter, class I, type 8B, member 2	chr1	+	Coding	154298029	154323783	57198
TC01001275.hg.1	8.52	8.09	0.07	0.03	T	T	1.35	0.0689	0.5128	0.1064	0.4526	T				chr1	+	Coding	154311219	154311278
TC01001276.hg.1	5.01	5.19	0.03	0.05	T	T	-1.14	0.1584	0.7040	0.0001	0.0030	T	NM_000565; NM_001206866; NM_181359; ENST00000344086; ENST00000368485; ENST00000507256; BC089410; BC132684; OTTHUMT00000087911; OTTHUMT00000087912; OTTHUMT00000359899; OTTHUMT00000359900; OTTHUMT00000359901; OTTHUMT00000359902; OTTHUMT00000359903; uc001fez.2; uc001ffa.2; uc021paf.1	IL6R	interleukin 6 receptor	chr1	+	Coding	154377669	154441926	3570
TC01001277.hg.1	4.56	4.61	0.03	0.08	T	T	-1.03	0.7413	0.9794	0.8227	0.9923	T	NM_001098475; NM_182499; ENST00000368480; ENST00000368482; ENST00000479937; AL713777; BC044864; OTTHUMT00000090699; OTTHUMT00000090700; OTTHUMT00000090701; OTTHUMT00000090702; OTTHUMT00000090703; uc001ffd.3; uc001ffe.3; uc009wow.3	TDRD10	tudor domain containing 10	chr1	+	Coding	154474695	154520623	126668
TC01001278.hg.1	3.53	3.47	0.25	0.21	T	T	1.04	0.2063	0.7669	0.4587	0.8464	T	ENST00000441613	UBE2Q1-AS1	UBE2Q1 antisense RNA 1	chr1	+	Coding	154526085	154527493	100874097
TC01001279.hg.1	4.96	5.15	0.11	0.07	T	T	-1.13	0.0721	0.5245	0.3093	0.7368	T	NM_000748; ENST00000368476; BC075040; OTTHUMT00000090697; uc001ffg.3	CHRNB2	cholinergic receptor, nicotinic beta 2	chr1	+	Coding	154540257	154552502	1141
TC01001280.hg.1	9.36	9.07	0.15	0.1	T	T	1.22	0.2813	0.8314	0.7684	0.9803	T	NM_001826; NR_024163; ENST00000308987; ENST00000368436; ENST00000368439; ENST00000471245; BC007751; BC015629; BC070319; BC070320; OTTHUMT00000091078; OTTHUMT00000091079; OTTHUMT00000091080; OTTHUMT00000091081; OTTHUMT00000091082; OTTHUMT00000098998; OTTHUMT00000098999; uc001fga.3; uc001fgb.3	CKS1B	CDC28 protein kinase regulatory subunit 1B	chr1	+	Coding	154947118	154951725	1163
TC01001281.hg.1	4.53	4.62	0.29	0.16	T	T	-1.06	0.2030	0.7634	0.6172	0.9257	T	NR_036212; uc021pai.1	MIR4258	microRNA 4258	chr1	+	Coding	154948169	154948259	100423020
TC01001282.hg.1	7.94	7.81	0.09	0.05	T	T	1.09	0.3317	0.8633	0.2044	0.6225	T	NM_001184891; NM_001184892; NM_025207; NM_201398; ENST00000292180; ENST00000295530; ENST00000315144; ENST00000368428; ENST00000368431; ENST00000368432; ENST00000368433; ENST00000487371; BC011378; BC014012; BC021096; BC032323; OTTHUMT00000091089; OTTHUMT00000091090; OTTHUMT00000091091; OTTHUMT00000091092; OTTHUMT00000091093; OTTHUMT00000091094; OTTHUMT00000091095; OTTHUMT00000091096; OTTHUMT000000…	FLAD1	flavin adenine dinucleotide synthetase 1	chr1	+	Coding	154955770	154965587	80308
TC01001283.hg.1	3.84	3.85	0.11	0.08	T	T	-1.01	0.8755	0.9933	0.9461	1.0000	T	NM_018655; ENST00000392487; BC069140; BC096714; BC098148; OTTHUMT00000091101; uc001fgi.3	LENEP	lens epithelial protein	chr1	+	Coding	154966062	154966791	55891
TC01001284.hg.1	6.88	7.07	0.12	0.1	T	T	-1.14	0.3964	0.8946	0.7466	0.9733	T	NM_001252406; NR_045515; ENST00000292176; ENST00000368426; ENST00000417934; ENST00000487542; ENST00000535420; AF007833; BC012070; OTTHUMT00000091083; OTTHUMT00000091084; OTTHUMT00000091085; OTTHUMT00000091086; OTTHUMT00000091087; uc001fgj.4; uc001fgk.4; uc001fgl.4; uc009wpa.3	ZBTB7B	zinc finger and BTB domain containing 7B	chr1	+	Coding	154975106	154991001	51043
TC01001287.hg.1	4.99	4.67	0.07	0.25	T	T	1.25	0.2561	0.8130	0.3547	0.7754	T				chr1	+	Coding	155092966	155093074
TC01001288.hg.1	5.02	5.14	0.01	0.14	T	T	-1.09	0.0182	0.2482	1.32E-05	0.0004	T	NM_004428; NM_182685; ENST00000368406; ENST00000368407; ENST00000469878; AK308965; BC032698; BC095432; OTTHUMT00000085428; OTTHUMT00000085485; OTTHUMT00000085486; OTTHUMT00000085487; OTTHUMT00000085488; uc001fhh.3; uc001fhi.3	EFNA1	ephrin-A1	chr1	+	Coding	155099936	155107386	1942
TC01001289.hg.1	9.53	9.95	0.05	0.07	T	T	-1.34	0.0001	0.0060	0.0001	0.0026	T	NM_001122837; NM_001122839; NM_018845; ENST00000303343; ENST00000368401; ENST00000368404; ENST00000368405; ENST00000484157; ENST00000506037; BC005943; BC009621; OTTHUMT00000085505; OTTHUMT00000085506; OTTHUMT00000085507; OTTHUMT00000085508; OTTHUMT00000085509; OTTHUMT00000085510; OTTHUMT00000085511; OTTHUMT00000085512; OTTHUMT00000085513; OTTHUMT00000085514; OTTHUMT00000085515; OTTHUMT00000085516…	SLC50A1	solute carrier family 50 (sugar efflux transporter), member 1	chr1	+	Coding	155107820	155111334	55974
TC01001290.hg.1	4.13	4.11	0.14	0.2	T	T	1.01	0.9584	0.9990	0.4335	0.8302	T				chr1	+	Coding	155115747	155115808
TC01001291.hg.1	11.51	11.82	0.25	0.06	T	T	-1.24	0.4732	0.9268	0.5945	0.9170	T	ENST00000406836	HMGN2P18	high mobility group nucleosomal binding domain 2 pseudogene 18	chr1	+	Coding	155121020	155121295
TC01001292.hg.1	5.36	5.39	0	0.03	T	T	-1.03	0.4681	0.9250	0.7329	0.9681	T	NM_025058; ENST00000334634; ENST00000368382; ENST00000368383; ENST00000368385; ENST00000392451; ENST00000468878; ENST00000543729; ENST00000545012; AK026882; AK096158; AK128139; AK296300; AK297318; AK308075; AK308637; AK310429; BC069416; BC069568; BC126372; BC143828; OTTHUMT00000086728; OTTHUMT00000086729; OTTHUMT00000086730; OTTHUMT00000086731; OTTHUMT00000086732; OTTHUMT00000086733; OTTHUMT00000…	TRIM46	tripartite motif containing 46	chr1	+	Coding	155145421	155157447	80128
TC01001294.hg.1	6.06	6.01	0.21	0.18	T	T	1.03	0.9941	0.9994	0.9369	1.0000	T	NR_030281; uc021pas.1	MIR92B	microRNA 92b	chr1	+	Coding	155164968	155165063	693235
TC01001295.hg.1	6.22	6.59	0.16	0.21	T	T	-1.29	0.2796	0.8307	0.5938	0.9167	T				chr1	+	Coding	155166659	155175286
TC01001296.hg.1	8.97	8.93	0.15	0.04	T	T	1.03	0.9257	0.9977	0.7128	0.9614	T	NM_002455; NM_198883; ENST00000316721; ENST00000368376; ENST00000481771; BC001906; OTTHUMT00000086844; OTTHUMT00000086845; OTTHUMT00000086846; OTTHUMT00000086847; OTTHUMT00000086848; OTTHUMT00000086849; uc001fjb.3; uc001fjc.3	MTX1	metaxin 1	chr1	+	Coding	155178490	155183624	4580
TC01001297.hg.1	9.76	9.85	0.21	0.17	T	T	-1.07	0.5860	0.9529	0.9331	1.0000	T	DQ786325	MTX1	metaxin 1	chr1	+	Coding	155203713	155204236	4580
TC01001298.hg.1	5.86	5.9	0.02	0.01	T	T	-1.02	0.7625	0.9819	0.7841	0.9835	T	NM_020897; ENST00000368358; ENST00000496230; AK299333; OTTHUMT00000087388; OTTHUMT00000087389; OTTHUMT00000087390; OTTHUMT00000096548	HCN3	hyperpolarization activated cyclic nucleotide gated potassium channel 3	chr1	+	Coding	155247374	155259639	57657
TC01001299.hg.1	9.75	9.95	0.07	0.11	T	T	-1.14	0.0154	0.2245	0.0034	0.0434	T	NM_001135821; NM_001135822; NM_001242824; NM_001242825; NM_002004; ENST00000356657; ENST00000368356; ENST00000447866; ENST00000487002; BC010004; OTTHUMT00000039053; OTTHUMT00000039054; OTTHUMT00000039055; OTTHUMT00000039056; OTTHUMT00000039057; OTTHUMT00000039059; OTTHUMT00000039060; OTTHUMT00000039061; OTTHUMT00000039062; OTTHUMT00000039063; OTTHUMT00000039064; OTTHUMT00000039065; OTTHUMT0000003…	FDPS	farnesyl diphosphate synthase	chr1	+	Coding	155278539	155290457	2224
TC01001300.hg.1	6.32	6.38	0.02	0	T	T	-1.05	0.3034	0.8460	0.6564	0.9413	T	NM_001105203; NM_001105204; NM_001105205; NM_014328; ENST00000292254; ENST00000368347; ENST00000368349; ENST00000368352; ENST00000368354; ENST00000462780; AK298730; AK307736; AK314559; BC004293; BC028055; BX640612; OTTHUMT00000039071; OTTHUMT00000039384; OTTHUMT00000039385; OTTHUMT00000039386; OTTHUMT00000039387; OTTHUMT00000039388; OTTHUMT00000039389; OTTHUMT00000039390; OTTHUMT00000039391; OTTH…	RUSC1	RUN and SH3 domain containing 1	chr1	+	Coding	155290640	155300909	23623
TC01001301.hg.1	5.16	5.2	0.26	0.11	T	T	-1.03	0.9163	0.9968	0.9004	1.0000	T				chr1	+	Coding	155389188	155389291
TC01001302.hg.1	4.77	4.69	0.09	0.12	T	T	1.06	0.8218	0.9868	0.1589	0.5552	T	NR_034180; uc010pgd.2	POU5F1P4	POU class 5 homeobox 1 pseudogene 4	chr1	+	Coding	155402971	155404053	645682
TC01001303.hg.1	4.34	4.45	0.01	0.06	T	T	-1.08	0.1399	0.6765	0.3894	0.8007	T	NR_027023; BC017347; uc010pge.2	ASH1L-AS1	ASH1L antisense RNA 1	chr1	+	Coding	155531772	155533735	645676
TC01001305.hg.1	9.18	9.11	0.11	0.03	T	T	1.05	0.6671	0.9697	0.9224	1.0000	T	NM_001199849; NM_001199850; NM_001199851; NM_004632; NM_033657; ENST00000343043; ENST00000368336; ENST00000421487; ENST00000471214; ENST00000535183; BC107487; BC107488; OTTHUMT00000086042; OTTHUMT00000086043; OTTHUMT00000086044; OTTHUMT00000086045; OTTHUMT00000086046; OTTHUMT00000086047; OTTHUMT00000086048; OTTHUMT00000086049; OTTHUMT00000086050; OTTHUMT00000086051; OTTHUMT00000086052; OTTHUMT000…	DAP3	death associated protein 3	chr1	+	Coding	155657751	155708803	7818
TC01001306.hg.1	9.78	10.04	0.2	0.08	T	T	-1.2	0.3377	0.8671	0.0065	0.0712	T	NM_152280; ENST00000368324; AK296378; BC004291; BC013690; BC039205; OTTHUMT00000039597; uc001fmg.3; uc010pgq.2	SYT11	synaptotagmin XI	chr1	+	Coding	155829260	155854990	23208
TC01001307.hg.1	4.16	3.92	0.01	0.35	T	T	1.18	0.8802	0.9935	0.9381	1.0000	T				chr1	+	Coding	155864072	155864177
TC01001308.hg.1	4.01	3.95	0.11	0.11	T	T	1.04	0.5494	0.9455	0.0693	0.3570	T	NM_181885; ENST00000368318; BC101507; OTTHUMT00000046203; uc010pgs.2	RXFP4	relaxin/insulin-like family peptide receptor 4	chr1	+	Coding	155911480	155912740	339403
TC01001309.hg.1	3.55	3.28	0.17	0.08	T	T	1.2	0.0980	0.5949	0.1173	0.4765	T				chr1	+	Coding	155961181	155971578
TC01001310.hg.1	5.78	5.76	0.06	0.07	T	T	1.01	0.4794	0.9279	0.1040	0.4468	T	NM_001145264; NM_014017; ENST00000368302; ENST00000368304; ENST00000368305; ENST00000489664; BC024190; OTTHUMT00000046197; OTTHUMT00000046198; OTTHUMT00000046199; OTTHUMT00000046200; OTTHUMT00000046201; OTTHUMT00000046202; uc001fnb.3; uc010pgy.1	LAMTOR2	late endosomal/lysosomal adaptor, MAPK and MTOR activator 2	chr1	+	Coding	156024517	156028605	28956
TC01001311.hg.1	4.27	4.27	0.03	0	T	T	1	0.9140	0.9966	0.2549	0.6830	T	NM_020387; ENST00000361084; ENST00000487325; BC009831; BC033322; OTTHUMT00000046185; OTTHUMT00000046186; OTTHUMT00000046187; OTTHUMT00000046188; OTTHUMT00000046189; uc001fnc.3	RAB25	RAB25, member RAS oncogene family	chr1	+	Coding	156030951	156040295	57111
TC01001312.hg.1	4.93	5.05	0.06	0.04	T	T	-1.09	0.1076	0.6173	0.2034	0.6210	T				chr1	+	Coding	156047164	156047245
TC01001313.hg.1	9.16	9.34	0.06	0.09	T	T	-1.14	0.0224	0.2814	0.0004	0.0078	T	NM_005572; NM_170707; NM_170708; ENST00000347559; ENST00000361308; ENST00000368297; ENST00000368299; ENST00000368300; ENST00000368301; ENST00000448611; ENST00000473598; ENST00000496738; AK056143; AK056191; AK097801; AK294217; AK295390; AK309539; AY357727; BC000511; BC003162; BC014507; BC033088; OTTHUMT00000039194; OTTHUMT00000039196; OTTHUMT00000039197; OTTHUMT00000039198; OTTHUMT00000039199; OTT…	LMNA	lamin A/C	chr1	+	Coding	156052364	156109880	4000
TC01001314.hg.1	4.68	4.7	0.02	0.02	T	T	-1.01	0.8390	0.9883	0.7968	0.9862	T	NM_001193300; NM_001193301; NM_001193302; NM_022367; ENST00000355014; ENST00000368282; ENST00000368284; ENST00000368285; ENST00000368286; ENST00000470306; AB029394; BC020974; OTTHUMT00000039484; OTTHUMT00000039485; OTTHUMT00000039486; OTTHUMT00000040831; OTTHUMT00000040832; OTTHUMT00000040833; OTTHUMT00000040834; OTTHUMT00000040835; OTTHUMT00000040836; OTTHUMT00000040837; OTTHUMT00000040838; OTTH…	SEMA4A	sema domain, immunoglobulin domain (Ig), transmembrane domain (TM) and short cytoplasmic domain, (semaphorin) 4A	chr1	+	Coding	156117157	156147543	64218
TC01001315.hg.1	8.57	8.88	0.13	0.09	T	T	-1.24	0.4682	0.9250	0.9919	1.0000	T	NM_014655; ENST00000359511; ENST00000423538; ENST00000469537; AB007915; AK294524; AK309678; AK309690; BC008843; BC039854; OTTHUMT00000040856; OTTHUMT00000040857; OTTHUMT00000040858; OTTHUMT00000040859; uc001fnp.3; uc009wrr.3; uc010phc.2; uc010phd.2	SLC25A44	solute carrier family 25, member 44	chr1	+	Coding	156163730	156182587	9673
TC01001316.hg.1	7.22	7.19	0.11	0.07	T	T	1.02	0.6786	0.9712	0.8935	1.0000	T	NM_001199653; NM_001199654; NM_001199661; NM_001199662; NM_001199663; NM_001199664; NM_007221; NM_199173; ENST00000320139; ENST00000368272; ENST00000368273; ENST00000368276; ENST00000368277; ENST00000368279; ENST00000490491; AK307287; BC065031; BC113432; OTTHUMT00000040860; OTTHUMT00000040861; OTTHUMT00000040862; OTTHUMT00000040863; OTTHUMT00000040864; OTTHUMT00000040865; OTTHUMT00000040867; OTTH…	PMF1; PMF1-BGLAP; BGLAP	polyamine-modulated factor 1; PMF1-BGLAP readthrough; bone gamma-carboxyglutamate (gla) protein	chr1	+	Coding	156182773	156213123	11243; 100527963; 632
TC01001317.hg.1	6.41	6.41	0.05	0.02	T	T	-1	0.9704	0.9990	0.2679	0.6967	T	NM_032323; NR_026678; ENST00000295694; ENST00000357501; ENST00000405535; ENST00000495881; AK122634; BC005094; OTTHUMT00000052101; OTTHUMT00000052102; OTTHUMT00000052103; OTTHUMT00000052104; OTTHUMT00000052105; OTTHUMT00000052106; uc001fod.3; uc009wrw.3; uc010phi.2	TMEM79	transmembrane protein 79	chr1	+	Coding	156252704	156262976	84283
TC01001318.hg.1	4.57	4.69	0.04	0.05	T	T	-1.08	0.4374	0.9123	0.3597	0.7797	T	NM_144627; ENST00000368251; ENST00000368252; ENST00000368253; ENST00000368254; ENST00000368255; ENST00000481479; AK311950; AY048672; BC014605; OTTHUMT00000060594; OTTHUMT00000060595; OTTHUMT00000060596; OTTHUMT00000060597; OTTHUMT00000060598; OTTHUMT00000060599; OTTHUMT00000060600; OTTHUMT00000060601; uc001foo.3; uc001fop.4; uc009wry.3	TSACC	TSSK6 activating co-chaperone	chr1	+	Coding	156307105	156316786	128229
TC01001319.hg.1	4.14	4.14	0.06	0.01	T	T	-1.01	0.5056	0.9354	0.8349	0.9949	T	NM_001256395; NM_001256396; NM_020407; NR_046115; ENST00000451864; ENST00000494874; ENST00000537040; AK294641; AK303814; AY139093; BC065218; OTTHUMT00000060589; OTTHUMT00000075961; OTTHUMT00000075962; OTTHUMT00000075963; OTTHUMT00000075964; OTTHUMT00000075965; OTTHUMT00000075966; OTTHUMT00000099301	RHBG	Rh family, B glycoprotein (gene/pseudogene)	chr1	+	Coding	156338980	156355013	57127
TC01001320.hg.1	3.33	3.51	0.1	0.14	T	T	-1.13	0.0588	0.4767	0.0449	0.2746	T				chr1	+	Coding	156358018	156365401
TC01001321.hg.1	5.38	5.33	0.03	0.1	T	T	1.04	0.8278	0.9873	0.5654	0.9041	T				chr1	+	Coding	156499122	156499221
TC01001322.hg.1	4.41	4.26	0.14	0.09	T	T	1.11	0.0744	0.5329	0.5117	0.8766	T	NM_001105669; ENST00000368236; ENST00000368237; ENST00000495690; OTTHUMT00000081024; OTTHUMT00000081026; OTTHUMT00000081027; OTTHUMT00000081028; OTTHUMT00000158547; uc021pbf.1	TTC24	tetratricopeptide repeat domain 24	chr1	+	Coding	156549519	156556562	164118
TC01001323.hg.1	8.4	8.88	0.08	0.05	T	T	-1.4	0.0787	0.5461	0.6274	0.9300	T	NM_144772; ENST00000368233; ENST00000368234; ENST00000368235; ENST00000467374; AK294835; BC056917; BC100931; BC100932; OTTHUMT00000081044; OTTHUMT00000081045; OTTHUMT00000081046; OTTHUMT00000081047; OTTHUMT00000081048; uc001fph.3; uc001fpi.3; uc001fpk.3; uc010php.1	APOA1BP	apolipoprotein A-I binding protein	chr1	+	Coding	156561542	156566601	128240
TC01001324.hg.1	4.7	4.7	0	0.12	T	T	-1	0.6792	0.9713	0.9611	1.0000	T	NM_021817; ENST00000255039; ENST00000494218; AK294131; BC029864; OTTHUMT00000081039; OTTHUMT00000081040; OTTHUMT00000081041; OTTHUMT00000081042; OTTHUMT00000081043; uc001fpn.1; uc010phq.1	HAPLN2	hyaluronan and proteoglycan link protein 2	chr1	+	Coding	156589086	156595517	60484
TC01001325.hg.1	4.73	4.81	0.08	0.08	T	T	-1.06	0.3603	0.8783	9.05E-05	0.0022	T	NM_021948; NM_198427; ENST00000329117; ENST00000361588; ENST00000496038; BC009117; BC022938; BC027971; OTTHUMT00000081839; OTTHUMT00000081840; OTTHUMT00000081841; OTTHUMT00000081842; OTTHUMT00000081843; OTTHUMT00000081844; OTTHUMT00000081845; OTTHUMT00000081846; uc001fpo.3; uc001fpp.3	BCAN	brevican	chr1	+	Coding	156611182	156629324	63827
TC01001326.hg.1	5.58	5.75	0.03	0.05	T	T	-1.12	0.0409	0.3971	0.0586	0.3233	T	NM_001142560; NM_015997; ENST00000368216; ENST00000368218; ENST00000476229; ENST00000481920; ENST00000524343; BC011382; OTTHUMT00000098973; OTTHUMT00000098974; OTTHUMT00000098975; OTTHUMT00000098976; OTTHUMT00000098977; OTTHUMT00000098978; OTTHUMT00000145386; OTTHUMT00000378735; OTTHUMT00000378736; OTTHUMT00000378840; OTTHUMT00000378862; uc001fpu.3; uc001fpv.3	RRNAD1	ribosomal RNA adenine dimethylase domain containing 1	chr1	+	Coding	156698234	156706752	51093
TC01001327.hg.1	9.39	9.35	0.18	0.14	T	T	1.03	0.6838	0.9719	0.3606	0.7805	T	NM_005973; ENST00000271526; ENST00000491853; BC004913; BC010450; OTTHUMT00000098941; OTTHUMT00000098942; OTTHUMT00000098943; OTTHUMT00000098944; OTTHUMT00000098945; OTTHUMT00000099426; uc001fqa.3	PRCC	papillary renal cell carcinoma (translocation-associated)	chr1	+	Coding	156720402	156770609	5546
TC01001328.hg.1	5.43	5.44	0.05	0.08	T	T	-1.01	0.9046	0.9955	0.7611	0.9783	T	NM_001007792; NM_001012331; NM_002529; ENST00000358660; ENST00000368196; ENST00000392302; ENST00000524377; ENST00000531606; AK126428; AK290759; BC136554; BC144239; OTTHUMT00000098979; OTTHUMT00000098980; uc001fqf.1; uc001fqh.1; uc001fqi.1; uc009wsi.1; uc009wsk.1	NTRK1	neurotrophic tyrosine kinase, receptor, type 1	chr1	+	Coding	156785448	156851642	4914
TC01001329.hg.1	4.63	4.64	0.02	0.02	T	T	-1	0.7525	0.9807	0.9581	1.0000	T	NM_001080471; ENST00000292357; ENST00000338302; AK074121; AK098809; OTTHUMT00000098937; OTTHUMT00000098938; OTTHUMT00000098939; OTTHUMT00000098940; OTTHUMT00000317212; OTTHUMT00000317214; uc001fqj.1; uc001fqk.1; uc009wsl.1	PEAR1	platelet endothelial aggregation receptor 1	chr1	+	Coding	156863490	156886226	375033
TC01001330.hg.1	4.81	4.76	0.09	0.02	T	T	1.04	0.5660	0.9492	0.9142	1.0000	T	NM_144702; ENST00000337428; ENST00000490146; AK057446; BC033790; OTTHUMT00000098961; OTTHUMT00000098962; OTTHUMT00000098963; OTTHUMT00000098964; uc001fql.2; uc001fqm.2	LRRC71	leucine rich repeat containing 71	chr1	+	Coding	156890424	156902886	149499
TC01001331.hg.1	6.34	6.35	0.04	0.12	T	T	-1.01	0.7384	0.9794	0.0008	0.0135	T	NR_001560; uc001fqs.3	CYCSP52	cytochrome c, somatic pseudogene 52	chr1	+	Coding	157098154	157098463	360155
TC01001332.hg.1	4.71	4.58	0.08	0.47	T	T	1.1	0.7248	0.9776	0.2656	0.6940	T				chr1	+	Coding	157155178	157157195
TC01001333.hg.1	3.81	3.81	0.05	0.19	T	T	1	0.4993	0.9333	0.0930	0.4203	T				chr1	+	Coding	157661552	157666249
TC01001334.hg.1	5	4.9	0.08	0.03	T	T	1.08	0.3585	0.8772	0.8618	0.9994	T				chr1	+	Coding	157895764	157918861
TC01001335.hg.1	12.95	12.77	0.16	0.06	T	T	1.13	0.5091	0.9363	0.1067	0.4532	T	NM_018240; ENST00000359209; ENST00000360089; ENST00000368172; ENST00000368173; AK022708; AK297788; AY302131; BC109192; BC109193; OTTHUMT00000058342; OTTHUMT00000058343; OTTHUMT00000058344; uc001frn.4; uc001fro.4; uc009wsq.3; uc010pib.2	KIRREL	kin of IRRE like (Drosophila)	chr1	+	Coding	157963063	158070052	55243
TC01001336.hg.1	7.69	7.58	0.09	0.08	T	T	1.08	0.3185	0.8555	0.2119	0.6318	T				chr1	+	Coding	157995340	158000956
TC01001337.hg.1	4.58	4.65	0.05	0.06	T	T	-1.05	0.4141	0.9038	0.3672	0.7846	T	NM_001766; ENST00000368171; AK225996; AK310541; AK310749; BC027926; OTTHUMT00000058340; uc001frr.3; uc009wsr.1; uc009wss.3; uc009wst.1	CD1D	CD1d molecule	chr1	+	Coding	158149737	158156216	912
TC01001338.hg.1	4.34	4.31	0	0.07	T	T	1.03	0.2898	0.8382	0.6589	0.9423	T	NM_001763; ENST00000289429; BC031645; OTTHUMT00000046349; uc001frt.3; uc021pbk.1; X79309	CD1A	CD1a molecule	chr1	+	Coding	158174218	158228059	909
TC01001339.hg.1	4.16	4.24	0.05	0.05	T	T	-1.05	0.4742	0.9270	0.5487	0.8968	T	NM_001765; ENST00000368170; BC126465; OTTHUMT00000046351; OTTHUMT00000089861; uc001fru.3; uc021pbl.1; X79311	CD1C	CD1c molecule	chr1	+	Coding	158259563	158264564	911
TC01001340.hg.1	4.98	5.03	0.02	0.04	T	T	-1.04	0.3563	0.8772	0.5132	0.8772	T	NM_001042583; NM_001042584; NM_001042585; NM_001042586; NM_001042587; NM_001185107; NM_001185108; NM_001185110; NM_001185112; NM_001185113; NM_001185114; NM_001185115; NM_030893; ENST00000368154; ENST00000368155; ENST00000368156; ENST00000368157; ENST00000368160; ENST00000368161; ENST00000368163; ENST00000368164; ENST00000368165; ENST00000368166; ENST00000368167; ENST00000444681; ENST00000452291;…	CD1E	CD1e molecule	chr1	+	Coding	158323254	158327343	913
TC01001341.hg.1	3.58	3.66	0.14	0.19	F	F	-1.05	0.2025	0.7632	0.4304	0.8280	F	NM_001004473; ENST00000289451; BC137323; BC137324; OTTHUMT00000046367; uc010pij.2	OR10K1	olfactory receptor, family 10, subfamily K, member 1	chr1	+	Coding	158435272	158436344	391109
TC01001342.hg.1	3.39	3.29	0.05	0.1	T	T	1.08	0.6173	0.9590	0.2020	0.6193	T	NM_001004472; ENST00000368152; OTTHUMT00000051847; uc010pik.2	OR10R2	olfactory receptor, family 10, subfamily R, member 2	chr1	+	Coding	158449668	158450675	343406
TC01001344.hg.1	4	4.03	0.17	0.24	T	T	-1.02	0.6112	0.9580	0.6851	0.9521	T	NM_001004478; ENST00000361284; OTTHUMT00000051853; uc010pio.2	OR10Z1	olfactory receptor, family 10, subfamily Z, member 1	chr1	+	Coding	158576229	158577170	128368
TC01001345.hg.1	3.41	3.11	0.1	0.17	F	F	1.24	0.0467	0.4256	0.0854	0.4010	F	NM_001005184; ENST00000368144; BC140743; OTTHUMT00000059065; uc001fsw.1	OR6K6	olfactory receptor, family 6, subfamily K, member 6	chr1	+	Coding	158724510	158725681	128371
TC01001346.hg.1	4.04	4.03	0.02	0.14	T	T	1.01	0.4056	0.8997	0.9024	1.0000	T	NM_002432; ENST00000368141; ENST00000491210; BC032319; OTTHUMT00000059069; OTTHUMT00000059070; OTTHUMT00000059071; uc001fsz.1	MNDA	myeloid cell nuclear differentiation antigen	chr1	+	Coding	158801107	158819296	4332
TC01001347.hg.1	4.11	4.02	0.08	0.08	T	T	1.07	0.1658	0.7134	0.4259	0.8249	T	NM_152501; NM_198928; NM_198929; NM_198930; ENST00000368135; ENST00000368138; ENST00000368140; ENST00000392252; ENST00000392254; ENST00000485134; BC020822; BC090944; BC139741; OTTHUMT00000090110; OTTHUMT00000090111; OTTHUMT00000090112; OTTHUMT00000090113; OTTHUMT00000090114; OTTHUMT00000090115; OTTHUMT00000090116; uc001fta.4; uc001ftb.3; uc001ftc.3; uc001ftd.3; uc001fte.3	PYHIN1	pyrin and HIN domain family, member 1	chr1	+	Coding	158900586	158946849	149628
TC01001348.hg.1	13.1	13.14	0.08	0.06	T	T	-1.03	0.9601	0.9990	0.2620	0.6904	T	NM_001206567; NM_005531; ENST00000295809; ENST00000340979; ENST00000359709; ENST00000368131; ENST00000368132; ENST00000483916; AK094968; BC017059; OTTHUMT00000090101; OTTHUMT00000090102; OTTHUMT00000090104; OTTHUMT00000090105; OTTHUMT00000090106; OTTHUMT00000090107; OTTHUMT00000090108; OTTHUMT00000090109; uc001ftf.1; uc001ftg.3; uc010pis.2	IFI16	interferon, gamma-inducible protein 16	chr1	+	Coding	158969758	159024945	3428
TC01001350.hg.1	5.52	5.35	0.44	0.29	T	T	1.13	0.6908	0.9724	0.9686	1.0000	T				chr1	+	Coding	159148263	159148349
TC01001351.hg.1	3.89	3.84	0.03	0.06	T	T	1.04	0.7420	0.9794	0.9677	1.0000	T	NM_002001; ENST00000368114; ENST00000368115; BC005912; BC015195; OTTHUMT00000090328; OTTHUMT00000090329; uc001ftq.3	FCER1A	Fc fragment of IgE, high affinity I, receptor for; alpha polypeptide	chr1	+	Coding	159259504	159278014	2205
TC01001352.hg.1	3.52	3.15	0.1	0.24	T	T	1.29	0.3045	0.8467	0.6721	0.9479	T	NM_012351; ENST00000423932; BC069150; BC112290; OTTHUMT00000059020; uc010piv.2	OR10J1	olfactory receptor, family 10, subfamily J, member 1	chr1	+	Coding	159409512	159410601	26476
TC01001353.hg.1	3.38	3.2	0.05	0.23	F	F	1.13	0.0990	0.5969	0.0004	0.0074	F				chr1	+	Coding	159436111	159453166
TC01001354.hg.1	4.11	4.12	0.13	0.04	T	T	-1.01	0.9627	0.9990	0.4826	0.8607	T	NM_001639; ENST00000255040; BC007039; BC007058; OTTHUMT00000059024; uc001ftv.3	APCS	amyloid P component, serum	chr1	+	Coding	159557615	159558661	325
TC01001355.hg.1	7.01	6.9	0.04	0.07	T	T	1.08	0.0818	0.5540	0.5145	0.8778	T	NM_017823; ENST00000368107; ENST00000368108; ENST00000368109; AB164404; AK000449; BC001140; OTTHUMT00000059110; OTTHUMT00000059111; OTTHUMT00000085552; uc001ftz.1; uc001fua.1; uc001fub.1	DUSP23	dual specificity phosphatase 23	chr1	+	Coding	159750722	159752333	54935
TC01001356.hg.1	5.12	5.08	0.04	0.03	T	T	1.03	0.5923	0.9538	0.3997	0.8072	T	NM_001004310; ENST00000321935; ENST00000339348; ENST00000368106; ENST00000392235; AK131201; AK301270; AY212514; AY654627; OTTHUMT00000085593; OTTHUMT00000276852; OTTHUMT00000276853; OTTHUMT00000276854; uc001fuc.2; uc001fud.4; uc009wsz.1; uc009wta.3; uc010pix.1	FCRL6	Fc receptor-like 6	chr1	+	Coding	159770301	159786047	343413
TC01001357.hg.1	4.55	4.29	0.02	0	T	T	1.2	0.0004	0.0162	0.0025	0.0344	T	NM_020125; ENST00000289707; ENST00000368104; ENST00000471286; BC109194; OTTHUMT00000085983; OTTHUMT00000085984; OTTHUMT00000085985; OTTHUMT00000085986; uc001fue.4	SLAMF8	SLAM family member 8	chr1	+	Coding	159796479	159807282	56833
TC01001358.hg.1	4.33	4.39	0.14	0.17	T	T	-1.04	0.9657	0.9990	0.9886	1.0000	T	NR_038849; ENST00000423943; ENST00000443364	LINC01133	long intergenic non-protein coding RNA 1133	chr1	+	Coding	159931008	159948876	100505633
TC01001359.hg.1	4.9	4.75	0.06	0.08	T	T	1.11	0.3803	0.8876	0.6934	0.9554	T				chr1	+	Coding	160032278	160049611
TC01001360.hg.1	3.96	3.97	0.11	0.05	T	T	-1.01	0.6282	0.9615	0.5089	0.8750	T	NM_004983; ENST00000368088; BC117517; BC117519; OTTHUMT00000060628; uc001fux.1; uc001fuy.1; uc009wte.1	KCNJ9	potassium channel, inwardly rectifying subfamily J, member 9	chr1	+	Coding	160051360	160060353	3765
TC01001361.hg.1	4.31	4.31	0.02	0.05	T	T	1	0.5479	0.9455	0.8978	1.0000	T	NM_000702; ENST00000361216; ENST00000392233; ENST00000472488; AK091617; AK126573; AK295048; AK308773; BC052271; OTTHUMT00000060642; OTTHUMT00000077389; OTTHUMT00000077390; OTTHUMT00000077391; OTTHUMT00000077392; OTTHUMT00000077393; OTTHUMT00000077394; OTTHUMT00000097641; uc001fvb.2; uc001fvc.3; uc001fvd.3; uc009wtg.1; uc010piz.1	ATP1A2	ATPase, Na+/K+ transporting, alpha 2 polypeptide	chr1	+	Coding	160085520	160113381	477
TC01001362.hg.1	4.22	4.22	0.01	0.02	T	T	1	0.7541	0.9809	0.9656	1.0000	T	NM_001001734; NM_144699; ENST00000368081; ENST00000418334; ENST00000470705; BC036052; BC094801; OTTHUMT00000077415; OTTHUMT00000077416; OTTHUMT00000077417; OTTHUMT00000077418; OTTHUMT00000077419; OTTHUMT00000077420; uc001fve.4; uc001fvf.4; uc001fvh.3	ATP1A4	ATPase, Na+/K+ transporting, alpha 4 polypeptide	chr1	+	Coding	160121352	160156767	480
TC01001363.hg.1	4.87	4.86	0.07	0.07	T	T	1.01	0.5796	0.9521	0.2115	0.6313	T	NM_001231; ENST00000368078; ENST00000467691; BC022289; OTTHUMT00000077412; OTTHUMT00000077413; OTTHUMT00000352448; uc010pja.2	CASQ1	calsequestrin 1 (fast-twitch, skeletal muscle)	chr1	+	Coding	160160285	160171676	844
TC01001364.hg.1	14.36	14.47	0.05	0.02	T	T	-1.07	0.5055	0.9353	0.0169	0.1431	T	NM_003768; ENST00000360472; ENST00000368076; ENST00000368077; ENST00000488858; AK095879; BC002426; BC010469; BC022554; OTTHUMT00000077407; OTTHUMT00000077408; OTTHUMT00000077409; OTTHUMT00000077410; uc001fvk.3; uc001fvl.3	PEA15	phosphoprotein enriched in astrocytes 15	chr1	+	Coding	160175125	160185166	8682
TC01001365.hg.1	4.92	5	0.09	0.19	T	T	-1.05	0.8698	0.9928	0.4275	0.8259	T				chr1	+	Coding	160231534	160232568
TC01001366.hg.1	6.23	6.05	0.06	0.34	T	T	1.13	0.3439	0.8697	0.3641	0.7828	T	NR_002190; uc001fvw.3	SUMO1P3	SUMO1 pseudogene 3 (functional)	chr1	+	Coding	160287055	160288260	474338
TC01001367.hg.1	10.72	10.98	0.09	0.01	T	T	-1.2	0.0038	0.0882	0.0096	0.0948	T	NM_015331; ENST00000294785; ENST00000368063; ENST00000459963; AK296153; AK299142; AK310741; BC047621; OTTHUMT00000080622; OTTHUMT00000080623; OTTHUMT00000080624; OTTHUMT00000080625; OTTHUMT00000080626; OTTHUMT00000080627; OTTHUMT00000080628; OTTHUMT00000080630; OTTHUMT00000080631; OTTHUMT00000080632; OTTHUMT00000080633; OTTHUMT00000080634; OTTHUMT00000080635; OTTHUMT00000080636; uc001fvx.3; uc001…	NCSTN	nicastrin	chr1	+	Coding	160313062	160328742	23385
TC01001368.hg.1	4.36	4.29	0.07	0.09	T	T	1.05	0.4852	0.9293	0.8805	1.0000	T	NM_005598; ENST00000302101; BC013789; OTTHUMT00000080676; uc001fwa.2	NHLH1	nescient helix-loop-helix 1	chr1	+	Coding	160336857	160342638	4807
TC01001369.hg.1	7.17	7.25	0.21	0.03	T	T	-1.06	0.9268	0.9978	0.9981	1.0000	T	NM_020335; ENST00000368061; ENST00000483408; OTTHUMT00000080677; OTTHUMT00000080678; uc001fwc.2	VANGL2	VANGL planar cell polarity protein 2	chr1	+	Coding	160370231	160398468	57216
TC01001370.hg.1	3.72	3.5	0.23	0.22	T	T	1.16	0.7046	0.9742	0.9787	1.0000	T				chr1	+	Coding	160506863	160541248
TC01001371.hg.1	3.78	4.03	0.07	0.22	T	T	-1.19	0.2735	0.8277	0.4693	0.8530	T				chr1	+	Coding	160643136	160653612
TC01001372.hg.1	3.96	4.25	0.05	0.07	T	T	-1.22	3.95E-05	0.0025	0.0015	0.0230	T	NM_021181; ENST00000359331; ENST00000368042; ENST00000368043; ENST00000441662; ENST00000444090; ENST00000458104; ENST00000458602; ENST00000484221; AK298499; AK298548; AK301137; AK301432; AK301438; BC027867; OTTHUMT00000060464; OTTHUMT00000060465; OTTHUMT00000060466; OTTHUMT00000060467; OTTHUMT00000060468; OTTHUMT00000060470; uc001fwq.3; uc001fwr.3; uc001fws.3; uc010pjn.2; uc010pjo.2; uc010pjp.2; …	SLAMF7	SLAM family member 7	chr1	+	Coding	160709037	160724611	57823
TC01001373.hg.1	4.34	4.33	0.04	0.05	T	T	1.01	0.6296	0.9619	0.9099	1.0000	T	NM_001033667; NM_002348; ENST00000263285; ENST00000368035; ENST00000368037; ENST00000368039; ENST00000392203; ENST00000479663; AK303403; AY007142; BC027920; BC062589; BC121049; L42621; OTTHUMT00000060457; OTTHUMT00000060458; OTTHUMT00000060459; OTTHUMT00000060460; OTTHUMT00000060461; OTTHUMT00000060462; OTTHUMT00000071438; OTTHUMT00000071439; OTTHUMT00000071440; OTTHUMT00000071441; OTTHUMT0000007…	LY9	lymphocyte antigen 9	chr1	+	Coding	160765896	160798045	4063
TC01001374.hg.1	4.99	4.95	0.06	0.02	T	T	1.03	0.4775	0.9273	0.1016	0.4414	T	ENST00000356006	LOC101928372	uncharacterized LOC101928372	chr1	+	Coding	160902255	160919712	101928372
TC01001375.hg.1	3.91	3.83	0.15	0.08	T	T	1.05	0.5006	0.9336	0.3306	0.7549	T				chr1	+	Coding	161054255	161057361
TC01001376.hg.1	5.53	5.62	0.03	0.02	T	T	-1.07	0.5229	0.9397	0.7169	0.9627	T	NM_001007255; NM_152366; NR_033385; NR_033386; ENST00000368011; ENST00000392192; ENST00000490724; BC022077; BC032482; BC066896; OTTHUMT00000077092; OTTHUMT00000077094; OTTHUMT00000077095; OTTHUMT00000077096; OTTHUMT00000077097; OTTHUMT00000077098; OTTHUMT00000359222; OTTHUMT00000359223; uc001fxq.3; uc001fxr.3; uc001fxs.3; uc021pbt.1	KLHDC9	kelch domain containing 9	chr1	+	Coding	161068151	161070138	126823
TC01001377.hg.1	7.29	7.57	0.09	0.11	T	T	-1.22	0.0061	0.1220	0.0122	0.1137	T	NM_001185092; NM_001185093; NM_001185094; NM_005600; ENST00000368007; ENST00000368008; ENST00000368009; ENST00000392190; ENST00000496861; BC046149; OTTHUMT00000077060; OTTHUMT00000077061; OTTHUMT00000077062; OTTHUMT00000077063; OTTHUMT00000077064; OTTHUMT00000077065; OTTHUMT00000077066; OTTHUMT00000077067; OTTHUMT00000077068; OTTHUMT00000077069; OTTHUMT00000077070; OTTHUMT00000077071; OTTHUMT0000…	NIT1	nitrilase 1	chr1	+	Coding	161087862	161095235	4817
TC01001378.hg.1	10.39	10.27	0.05	0.08	T	T	1.08	0.7276	0.9778	0.6616	0.9433	T	NM_016406; ENST00000368003; ENST00000473766; BC005187; OTTHUMT00000080810; OTTHUMT00000080811; OTTHUMT00000080812; OTTHUMT00000080813; OTTHUMT00000080814; OTTHUMT00000080815; uc001fyd.4	UFC1	ubiquitin-fold modifier conjugating enzyme 1	chr1	+	Coding	161122566	161128646	51506
TC01001379.hg.1	7.86	7.87	0.16	0.11	T	T	-1.01	0.4354	0.9115	0.1645	0.5644	T	NM_001014443; NM_012475; ENST00000289865; ENST00000368001; ENST00000368002; ENST00000487163; AF217979; BC090946; BC136291; OTTHUMT00000080801; OTTHUMT00000080802; OTTHUMT00000080803; OTTHUMT00000080804; OTTHUMT00000080805; OTTHUMT00000080806; OTTHUMT00000080807; OTTHUMT00000080808; OTTHUMT00000080809; uc010pkc.2; uc010pkd.2; uc021pbv.1	USP21	ubiquitin specific peptidase 21	chr1	+	Coding	161129240	161135516	27005
TC01001380.hg.1	5.71	5.83	0.05	0.03	T	T	-1.09	0.1241	0.6493	0.1628	0.5616	T	NM_000309; NM_001122764; ENST00000352210; ENST00000367999; ENST00000495483; ENST00000535223; ENST00000544598; AK094855; AK298912; AK302298; BC002357; OTTHUMT00000082992; OTTHUMT00000082993; OTTHUMT00000082994; OTTHUMT00000082996; OTTHUMT00000082997; OTTHUMT00000082998; OTTHUMT00000082999; OTTHUMT00000083000; OTTHUMT00000083001; OTTHUMT00000083002; OTTHUMT00000083003; OTTHUMT00000083004; OTTHUMT00…	PPOX	protoporphyrinogen oxidase	chr1	+	Coding	161136181	161147803	5498
TC01001381.hg.1	9.92	9.91	0.08	0.03	T	T	1.01	0.9772	0.9990	0.0126	0.1167	T	NM_001166159; NM_004550; ENST00000367993; ENST00000392179; ENST00000465923; AK301641; AK315977; BC000170; BC001456; BC008868; OTTHUMT00000083015; OTTHUMT00000083016; OTTHUMT00000083017; OTTHUMT00000083018; OTTHUMT00000083019; OTTHUMT00000083020; OTTHUMT00000083021; OTTHUMT00000083022; OTTHUMT00000083023; OTTHUMT00000083024; OTTHUMT00000083025; OTTHUMT00000083026; OTTHUMT00000083027; OTTHUMT000000…	NDUFS2	NADH dehydrogenase (ubiquinone) Fe-S protein 2, 49kDa (NADH-coenzyme Q reductase)	chr1	+	Coding	161166894	161184185	4720
TC01001382.hg.1	5.06	4.78	0.12	0.12	T	T	1.21	0.1548	0.7005	0.0068	0.0739	T	NM_004106; ENST00000289902; ENST00000367992; ENST00000490414; BC033872; OTTHUMT00000083012; OTTHUMT00000083013; OTTHUMT00000083014; uc001fyz.1; uc001fza.1	FCER1G	Fc fragment of IgE, high affinity I, receptor for; gamma polypeptide	chr1	+	Coding	161185024	161190489	2207
TC01001383.hg.1	6.39	6.44	0.04	0.05	T	T	-1.03	0.4048	0.8993	0.4758	0.8572	T	NM_032174; ENST00000367987; ENST00000367988; ENST00000474486; ENST00000545897; AK022832; AK297831; AK297848; BC014946; BX537951; OTTHUMT00000083029; OTTHUMT00000083030; OTTHUMT00000083031; OTTHUMT00000083032; OTTHUMT00000083033; OTTHUMT00000083034; OTTHUMT00000083035; OTTHUMT00000083036; uc001fzd.3; uc001fze.3; uc009wue.3; uc009wuf.2; uc010pkk.1; uc010pkl.1	TOMM40L	translocase of outer mitochondrial membrane 40 homolog (yeast)-like	chr1	+	Coding	161195793	161213089	84134
TC01001384.hg.1	5.2	5.3	0.06	0.07	T	T	-1.07	0.3446	0.8697	0.3137	0.7404	T	NM_001102566; ENST00000504449; BC147003; OTTHUMT00000082986; uc001gad.3	PCP4L1	Purkinje cell protein 4 like 1	chr1	+	Coding	161228517	161255240	654790
TC01001385.hg.1	11.63	11.68	0.09	0.01	T	T	-1.04	0.4196	0.9057	0.0913	0.4164	T	NM_001035511; NM_001035512; NM_001035513; NM_003001; ENST00000342751; ENST00000367975; ENST00000392169; ENST00000432287; ENST00000470743; ENST00000513009; AB212048; BC020808; BC033626; BC066329; OTTHUMT00000083316; OTTHUMT00000359060; OTTHUMT00000359062; OTTHUMT00000359063; OTTHUMT00000359064; OTTHUMT00000359065; OTTHUMT00000359066; OTTHUMT00000359068; uc001gag.3; uc001gah.3; uc001gai.3; uc001gaj…	SDHC	succinate dehydrogenase complex, subunit C, integral membrane protein, 15kDa	chr1	+	Coding	161284047	161334535	6391
TC01001386.hg.1	6.2	5.87	0.31	0.05	T	T	1.26	0.4152	0.9040	0.6546	0.9403	T	ENST00000437833; OTTHUMT00000083310	SDHC	succinate dehydrogenase complex, subunit C, integral membrane protein, 15kDa	chr1	+	Coding	161337812	161341754	6391
TC01001387.hg.1	4.65	4.48	0.27	0.1	T	T	1.13	0.0925	0.5826	0.0705	0.3601	T				chr1	+	Coding	161371079	161371185
TC01001388.hg.1	5.37	5.27	0.13	0.07	T	T	1.07	0.4895	0.9302	0.8292	0.9937	T				chr1	+	Coding	161390661	161390733
TC01001389.hg.1	9.83	9.98	0.17	0.41	T	T	-1.11	0.8073	0.9862	0.3762	0.7913	T				chr1	+	Coding	161411323	161411405
TC01001390.hg.1	12.59	12.81	0.42	0.15	T	T	-1.17	0.5397	0.9438	0.2948	0.7231	T				chr1	+	Coding	161413094	161413164
TC01001391.hg.1	9.83	9.98	0.17	0.41	T	T	-1.11	0.8073	0.9862	0.3762	0.7913	T				chr1	+	Coding	161418741	161418823
TC01001392.hg.1	12.59	12.81	0.42	0.15	T	T	-1.17	0.5397	0.9438	0.2948	0.7231	T				chr1	+	Coding	161420467	161420537
TC01001393.hg.1	9.83	9.98	0.17	0.41	T	T	-1.11	0.8073	0.9862	0.3762	0.7913	T				chr1	+	Coding	161426122	161426204
TC01001394.hg.1	12.59	12.81	0.42	0.15	T	T	-1.17	0.5397	0.9438	0.2948	0.7231	T				chr1	+	Coding	161427898	161427968
TC01001395.hg.1	9.83	9.98	0.17	0.41	T	T	-1.11	0.8073	0.9862	0.3762	0.7913	T				chr1	+	Coding	161433532	161433614
TC01001396.hg.1	12.59	12.81	0.42	0.15	T	T	-1.17	0.5397	0.9438	0.2948	0.7231	T				chr1	+	Coding	161435258	161435328
TC01001397.hg.1	9.83	9.98	0.17	0.41	T	T	-1.11	0.8073	0.9862	0.3762	0.7913	T				chr1	+	Coding	161440913	161440995
TC01001398.hg.1	6.11	6.37	0.42	0.04	T	T	-1.2	0.0959	0.5913	0.4869	0.8632	T				chr1	+	Coding	161450356	161450426
TC01001399.hg.1	5.97	6.01	0.11	0.13	T	T	-1.03	0.9089	0.9965	0.2190	0.6413	T	NM_001136219; NM_021642; ENST00000271450; ENST00000367972; ENST00000461298; ENST00000467525; AK298657; BC019931; BC020823; OTTHUMT00000083318; OTTHUMT00000083319; OTTHUMT00000083324; OTTHUMT00000083325; OTTHUMT00000083326; OTTHUMT00000083328; OTTHUMT00000083331; OTTHUMT00000083332; OTTHUMT00000083333; OTTHUMT00000083334; OTTHUMT00000315965; OTTHUMT00000315966; uc001gam.3; uc001gan.3	FCGR2A; FCGR2C	Fc fragment of IgG, low affinity IIa, receptor (CD32); Fc fragment of IgG, low affinity IIc, receptor for (CD32) (gene/pseudogene)	chr1	+	Coding	161475205	161493803	2212; 9103
TC01001400.hg.1	5.86	5.83	0.41	0.13	T	T	1.02	0.2757	0.8291	0.0688	0.3551	T				chr1	+	Coding	161492935	161493006
TC01001401.hg.1	6.01	5.93	0.06	0.08	T	T	1.05	0.3368	0.8667	0.9088	1.0000	T	NM_002155; ENST00000309758; BC035665; OTTHUMT00000083308; uc001gaq.3	HSPA6	heat shock 70kDa protein 6 (HSP70B)	chr1	+	Coding	161494036	161496700	3310
TC01001402.hg.1	12.93	13.19	0.15	0.18	T	T	-1.19	0.5357	0.9425	0.7647	0.9791	T				chr1	+	Coding	161500903	161500974
TC01001403.hg.1	7.22	7.05	0.11	0.15	T	T	1.13	0.2512	0.8094	0.5585	0.9011	T				chr1	+	Coding	161501915	161501986
TC01001404.hg.1	9.05	9.48	0.06	0.17	T	T	-1.35	0.0237	0.2915	0.0398	0.2543	T				chr1	+	Coding	161510031	161510104
TC01001406.hg.1	4.32	4.19	0.24	0.11	T	T	1.1	0.8992	0.9948	0.4115	0.8160	T				chr1	+	Coding	161574588	161574659
TC01001407.hg.1	5.87	5.75	0.12	0.13	T	T	1.09	0.3625	0.8792	0.0865	0.4039	T	NR_024151; uc010pkp.1	HSPA7	heat shock 70kDa protein 7 (HSP70B)	chr1	+	Coding	161575849	161578341	3311
TC01001408.hg.1	15.54	15.8	0.25	0.09	T	T	-1.2	0.3623	0.8792	0.3438	0.7656	T				chr1	+	Coding	161582508	161582579
TC01001409.hg.1	2.43	2.62	0.09	0.17	T	T	-1.15	0.0101	0.1713	0.1176	0.4773	T				chr1	+	Coding	161591465	161591538
TC01001410.hg.1	5.54	5.38	0.21	0.19	T	T	1.12	0.4969	0.9325	0.8139	0.9908	T				chr1	+	Coding	161669296	161669397
TC01001411.hg.1	5.11	4.81	0.02	0.04	T	T	1.23	0.0043	0.0954	0.0809	0.3891	T	NM_001184866; NM_001184867; NM_001184870; NM_001184871; NM_001184872; NM_001184873; NM_032738; ENST00000236938; ENST00000294796; ENST00000309691; ENST00000349527; ENST00000350710; ENST00000367949; ENST00000367950; ENST00000367953; ENST00000367957; ENST00000367959; ENST00000470841; ENST00000540521; ENST00000546024; BC006521; OTTHUMT00000083574; OTTHUMT00000083575; OTTHUMT00000083576; OTTHUMT000000…	FCRLA	Fc receptor-like A	chr1	+	Coding	161676762	161684142	84824
TC01001412.hg.1	4.52	4.51	0.05	0.13	T	T	1.01	0.6592	0.9688	0.3862	0.7984	T	NM_001002901; ENST00000336830; ENST00000367944; ENST00000367945; ENST00000367946; ENST00000367948; ENST00000495397; AK290733; AY670684; AY670685; AY670686; AY670687; BC067080; DQ021957; OTTHUMT00000083584; OTTHUMT00000083585; OTTHUMT00000250515; OTTHUMT00000250516; OTTHUMT00000250517; OTTHUMT00000250518; uc001gbh.3; uc001gbi.3; uc001gbj.3; uc001gbk.3; uc001gbl.3; uc001gbm.3; uc001gbn.4; uc009wus.3	FCRLB	Fc receptor-like B	chr1	+	Coding	161691334	161697933	127943
TC01001413.hg.1	10.22	10.18	0.09	0.05	T	T	1.03	0.8143	0.9863	0.8256	0.9928	T	NM_007240; ENST00000367943; ENST00000484291; BC006286; OTTHUMT00000083588; OTTHUMT00000083589; OTTHUMT00000083590; OTTHUMT00000083591; OTTHUMT00000083592; uc001gbo.3	DUSP12	dual specificity phosphatase 12	chr1	+	Coding	161719548	161727028	11266
TC01001414.hg.1	12.45	12.62	0.03	0.02	T	T	-1.12	0.0408	0.3968	0.0020	0.0286	T	NM_007348; ENST00000367942; ENST00000476437; AB208929; OTTHUMT00000060304; OTTHUMT00000060500; uc001gbq.2; uc001gbs.3	ATF6	activating transcription factor 6	chr1	+	Coding	161736034	161933860	22926
TC01001415.hg.1	4.58	4.22	0.03	0.19	T	T	1.28	0.0180	0.2466	0.1928	0.6057	T				chr1	+	Coding	161860623	161861986
TC01001416.hg.1	3.53	3.6	0.17	0.08	T	T	-1.05	0.8714	0.9931	0.6245	0.9287	T				chr1	+	Coding	162008806	162009357
TC01001418.hg.1	5.67	5.73	0.07	0.12	T	T	-1.04	0.6493	0.9667	0.2653	0.6937	T	NR_039798; uc021pdp.1	MIR4654	microRNA 4654	chr1	+	Coding	162126897	162126972	100616386
TC01001419.hg.1	4.54	4.71	0.09	0.34	T	T	-1.13	0.6677	0.9698	0.6502	0.9392	T				chr1	+	Coding	162308433	162308532
TC01001420.hg.1	3.92	3.9	0.22	0.16	F	F	1.01	0.9057	0.9956	0.4637	0.8494	F	NR_030283; uc021pdr.1	MIR556	microRNA 556	chr1	+	Coding	162312336	162312430	693141
TC01001421.hg.1	11.39	11.6	0.05	0.09	T	T	-1.16	0.0607	0.4837	0.0456	0.2774	T	NM_001184763; NM_144624; NM_175866; ENST00000282169; ENST00000489294; ENST00000538489; ENST00000545294; BC026046; OTTHUMT00000076788; OTTHUMT00000076789; uc001gcc.2; uc001gcd.3; uc009wuu.2	UHMK1	U2AF homology motif (UHM) kinase 1	chr1	+	Coding	162466964	162499419	127933
TC01001422.hg.1	10.1	9.94	0.1	0.12	T	T	1.11	0.3312	0.8633	4.52E-05	0.0013	T	NM_003115; ENST00000271469; ENST00000367924; ENST00000367925; ENST00000367926; ENST00000486089; BC009377; OTTHUMT00000083202; OTTHUMT00000083203; OTTHUMT00000083204; OTTHUMT00000083205; OTTHUMT00000083206; OTTHUMT00000097648; uc001gce.4	UAP1	UDP-N-acetylglucosamine pyrophosphorylase 1	chr1	+	Coding	162531296	162569633	6675
TC01001423.hg.1	9.56	9.82	0.15	0.08	T	T	-1.2	0.0140	0.2105	1.14E-06	5.63E-05	T	NM_001014796; NM_006182; ENST00000367921; ENST00000367922; BC052998; OTTHUMT00000083213; OTTHUMT00000097650; OTTHUMT00000097651; OTTHUMT00000097652; OTTHUMT00000097927; OTTHUMT00000097928; uc001gcf.3; uc001gcg.3	DDR2	discoidin domain receptor tyrosine kinase 2	chr1	+	Coding	162601163	162750247	4921
TC01001424.hg.1	6.63	6.5	0.15	0.09	T	T	1.09	0.3762	0.8857	0.1317	0.5061	T				chr1	+	Coding	162747519	162747805
TC01001425.hg.1	9.25	9.27	0.05	0.16	T	T	-1.01	0.8785	0.9935	0.0014	0.0215	T	AF268386	DDR2	discoidin domain receptor tyrosine kinase 2	chr1	+	Coding	162751901	162756362	4921
TC01001426.hg.1	8.06	8.35	0.1	0.05	T	T	-1.23	0.0250	0.3011	0.0062	0.0693	T	NM_016371; ENST00000254521; ENST00000367913; ENST00000367915; ENST00000485405; AK022929; BC007068; BC065246; OTTHUMT00000083207; OTTHUMT00000083208; OTTHUMT00000097919; OTTHUMT00000097920; OTTHUMT00000097921; OTTHUMT00000097922; OTTHUMT00000097923; OTTHUMT00000097924; OTTHUMT00000097925; OTTHUMT00000097926; uc001gci.3; uc009wuv.3	HSD17B7	hydroxysteroid (17-beta) dehydrogenase 7	chr1	+	Coding	162760492	162782608	51478
TC01001427.hg.1	8.49	9.13	0.07	0.11	T	T	-1.56	0.1209	0.6442	0.0208	0.1651	T	NM_001102445; NM_001113380; NM_001113381; NM_005613; ENST00000367906; ENST00000367908; ENST00000367909; ENST00000421743; ENST00000491263; ENST00000527809; ENST00000531057; BC000737; BC051869; OTTHUMT00000083197; OTTHUMT00000083198; OTTHUMT00000083199; OTTHUMT00000083200; uc001gcl.4; uc009wuy.3; uc009wuz.3; uc009wva.3	RGS4	regulator of G-protein signaling 4	chr1	+	Coding	163038396	163046592	5999
TC01001428.hg.1	4.66	4.7	0.14	0.17	T	T	-1.03	0.3656	0.8806	0.0078	0.0818	T	ENST00000415437	LOC101928404	uncharacterized LOC101928404	chr1	+	Coding	163131465	163182813	101928404
TC01001429.hg.1	4.22	4.12	0.29	0.13	T	T	1.08	0.5828	0.9528	0.9691	1.0000	T				chr1	+	Coding	163229640	163230449
TC01001430.hg.1	11.26	11.33	0.12	0.07	T	T	-1.05	0.8538	0.9907	0.7903	0.9847	T	NM_031423; NM_145697; ENST00000271452; ENST00000367900; ENST00000490881; ENST00000524800; BC008489; OTTHUMT00000082812; OTTHUMT00000082813; OTTHUMT00000082814; OTTHUMT00000082815; OTTHUMT00000082816; OTTHUMT00000082817; OTTHUMT00000082818; uc001gcq.1; uc001gcr.1	NUF2	NUF2, NDC80 kinetochore complex component	chr1	+	Coding	163291690	163325554	83540
TC01001431.hg.1	4.01	4.14	0.18	0.03	F	F	-1.1	0.5264	0.9410	0.8314	0.9941	F				chr1	+	Coding	163355655	163355726
TC01001432.hg.1	4.2	3.85	0.06	0.11	T	T	1.28	0.0633	0.4937	0.2510	0.6789	T				chr1	+	Coding	163479274	163479385
TC01001433.hg.1	4.24	4.28	0.12	0.34	T	T	-1.03	0.8428	0.9892	0.3828	0.7955	T				chr1	+	Coding	163892907	163893109
TC01001434.hg.1	4.22	4.28	0.28	0.14	T	F	-1.04	0.4975	0.9327	0.1681	0.5698	F				chr1	+	Coding	164320510	164320625
TC01001435.hg.1	5.9	5.87	0.13	0.04	T	T	1.02	0.8803	0.9935	0.1042	0.4473	T	NM_001204961; NM_001204963; NM_002585; ENST00000367897; ENST00000420696; ENST00000465089; ENST00000468104; ENST00000496120; ENST00000540236; ENST00000559240; ENST00000560469; ENST00000560641; AK301540; BC101578; BC143435; OTTHUMT00000082860; OTTHUMT00000082862; OTTHUMT00000082863; OTTHUMT00000082864; OTTHUMT00000083108; OTTHUMT00000083109; OTTHUMT00000083110; OTTHUMT00000083111; OTTHUMT0000008311…	PBX1	pre-B-cell leukemia homeobox 1	chr1	+	Coding	164524821	164854300	5087
TC01001436.hg.1	6.73	6.53	0.1	0.25	T	T	1.15	0.0113	0.1832	0.0103	0.1001	T				chr1	+	Coding	164608802	164608908
TC01001437.hg.1	5.86	5.62	0.18	0.27	T	T	1.18	0.3687	0.8827	0.9648	1.0000	T				chr1	+	Coding	164823468	164823569
TC01001438.hg.1	4.7	4.64	0.05	0.19	T	T	1.04	0.7357	0.9791	0.3895	0.8007	T				chr1	+	Coding	165179864	165182327
TC01001439.hg.1	4.87	4.69	0.05	0.21	T	T	1.13	0.5132	0.9374	0.8554	0.9989	T				chr1	+	Coding	165185217	165188341
TC01001440.hg.1	3.21	3.21	0.15	0.06	T	T	-1	0.3605	0.8786	0.8498	0.9977	T	NM_001005214; ENST00000294818; BC132981; OTTHUMT00000083793; uc001gde.2	LRRC52	leucine rich repeat containing 52	chr1	+	Coding	165513244	165533198	440699
TC01001441.hg.1	3.43	3.32	0.19	0.18	F	F	1.07	0.8100	0.9862	0.8706	1.0000	F				chr1	+	Coding	165566150	165566222
TC01001442.hg.1	4.15	4.07	0.04	0.08	T	T	1.06	0.3148	0.8544	0.5142	0.8776	T				chr1	+	Coding	165567700	165592568
TC01001443.hg.1	6.83	6.9	0.08	0.04	T	T	-1.06	0.7032	0.9741	0.8832	1.0000	T	NM_004528; ENST00000367883; ENST00000367884; ENST00000367885; ENST00000367888; ENST00000367889; BC000505; BC003034; BC005964; OTTHUMT00000083797; OTTHUMT00000083798; OTTHUMT00000083874; OTTHUMT00000083875; OTTHUMT00000083876; OTTHUMT00000083877; OTTHUMT00000083878; OTTHUMT00000083879; OTTHUMT00000083880; OTTHUMT00000083881; OTTHUMT00000083882; uc001gdf.3	MGST3	microsomal glutathione S-transferase 3	chr1	+	Coding	165600098	165631033	4259
TC01001444.hg.1	7.8	7.6	0.11	0.02	T	T	1.15	0.1508	0.6937	0.1987	0.6156	T	ENST00000461759; OTTHUMT00000083784	MGST3	microsomal glutathione S-transferase 3	chr1	+	Coding	165614898	165617907	4259
TC01001445.hg.1	4.23	4.19	0.08	0.17	T	T	1.02	0.4334	0.9103	0.9098	1.0000	T	NR_036683; ENST00000400982; uc001gdi.3	LOC440700	carbonic anhydrase XIV (CA14) pseudogene	chr1	+	Coding	165667987	165679205	440700
TC01001446.hg.1	5.66	5.81	0.03	0.05	T	T	-1.11	0.2241	0.7858	0.0061	0.0683	T	BC071770	LOC100147773	uncharacterized LOC100147773	chr1	+	Coding	165738166	165744685	100147773
TC01001447.hg.1	9.15	9.05	0.03	0.09	T	T	1.07	0.1944	0.7528	1.72E-07	1.15E-05	T	NM_012474; NR_037431; ENST00000367879; ENST00000479872; AK294537; BC002906; OTTHUMT00000096753; OTTHUMT00000096754; OTTHUMT00000096755; OTTHUMT00000096756; OTTHUMT00000096757; OTTHUMT00000096758; OTTHUMT00000096759; OTTHUMT00000096760; uc001gdp.3; uc010plb.2; uc021pec.1	UCK2; MIR3658	uridine-cytidine kinase 2; microRNA 3658	chr1	+	Coding	165796732	165880855	7371; 100500832
TC01001448.hg.1	4.37	4.27	0.05	0.09	T	T	1.07	0.4524	0.9187	0.5799	0.9111	T				chr1	+	Coding	166011481	166011587
TC01001449.hg.1	4.17	4.39	0.16	0.17	T	T	-1.16	0.1391	0.6753	0.2900	0.7185	T				chr1	+	Coding	166050420	166056720
TC01001450.hg.1	3.7	3.94	0.06	0.14	T	T	-1.18	0.1458	0.6864	0.4474	0.8394	T				chr1	+	Coding	166304121	166304999
TC01001451.hg.1	4.65	4.53	0.07	0.12	T	T	1.08	0.1688	0.7185	0.0606	0.3302	T	NR_002925; uc010pld.2	FMO9P	flavin containing monooxygenase 9 pseudogene	chr1	+	Coding	166572912	166594475	116123
TC01001452.hg.1	8.6	8.52	0.1	0.08	T	T	1.06	0.7913	0.9855	0.0015	0.0220	T	NM_017542; ENST00000367875; ENST00000367876; AK293946; AK299537; BC131624; OTTHUMT00000082886; OTTHUMT00000082887; OTTHUMT00000082888; uc001gdt.1; uc010ple.1; uc010plf.1	POGK	pogo transposable element with KRAB domain	chr1	+	Coding	166808681	166825581	57645
TC01001453.hg.1	4.19	4.32	0.13	0.12	T	T	-1.09	0.5990	0.9554	0.0637	0.3402	T	NM_032858; ENST00000367870; ENST00000367872; ENST00000491055; BC028595; BC034310; GU383113; GU383114; OTTHUMT00000083239; OTTHUMT00000083240; OTTHUMT00000083241; OTTHUMT00000083242; uc001gdy.1; uc001gdz.1; uc009wvf.1; uc021peh.1	MAEL	maelstrom spermatogenic transposon silencer	chr1	+	Coding	166944819	166991451	84944
TC01001454.hg.1	5.89	5.94	0.09	0.29	T	T	-1.04	0.6075	0.9571	0.2238	0.6476	T				chr1	+	Coding	166975196	166975314
TC01001455.hg.1	4.86	5.01	0.09	0.03	T	T	-1.11	0.2797	0.8307	0.1426	0.5253	T				chr1	+	Coding	167010672	167010773
TC01001456.hg.1	3.37	3.24	0.09	0.06	T	F	1.09	0.3609	0.8788	0.1932	0.6063	F				chr1	+	Coding	167021788	167027779
TC01001457.hg.1	4.71	4.76	0.05	0.07	T	T	-1.04	0.5109	0.9367	0.2163	0.6374	T	NM_001080426; ENST00000271385; ENST00000361200; ENST00000443333; ENST00000485151; OTTHUMT00000083244; OTTHUMT00000097702; uc001geb.1	DUSP27	dual specificity phosphatase 27 (putative)	chr1	+	Coding	167063282	167098402	92235
TC01001458.hg.1	9.71	9.6	0.08	0.04	T	T	1.08	0.4175	0.9046	0.0309	0.2158	T	NM_001198783; NM_001198786; NM_002697; NR_037163; ENST00000271411; ENST00000367862; ENST00000367865; ENST00000367866; ENST00000420254; ENST00000429375; ENST00000470928; ENST00000541643; ENST00000560232; AK091438; AK302525; BC001664; BC007388; BC052274; OTTHUMT00000083246; OTTHUMT00000083247; OTTHUMT00000083248; OTTHUMT00000083249; OTTHUMT00000083250; OTTHUMT00000083251; OTTHUMT00000083252; OTTHUM…	POU2F1	POU class 2 homeobox 1	chr1	+	Coding	167190066	167396582	5451
TC01001459.hg.1	4.35	4.26	0.04	0.04	T	T	1.06	0.3270	0.8607	0.4449	0.8379	T	NM_052862; ENST00000367854; ENST00000472038; ENST00000537350; BC101536; BC143428; OTTHUMT00000085451; OTTHUMT00000085452; OTTHUMT00000085453; OTTHUMT00000085454; OTTHUMT00000085455; uc001gem.3; uc010pli.2	RCSD1	RCSD domain containing 1	chr1	+	Coding	167596622	167675486	92241
TC01001460.hg.1	7.71	7.99	0.18	0.27	T	T	-1.22	0.1260	0.6538	0.0428	0.2662	T				chr1	+	Coding	167683962	167684033
TC01001461.hg.1	9.1	9.01	0.05	0.05	T	T	1.06	0.5376	0.9433	0.0014	0.0209	T	NM_001146191; NM_003953; NM_024569; ENST00000359523; ENST00000392121; ENST00000403379; ENST00000474859; AF181660; AK307250; BC007881; OTTHUMT00000083655; OTTHUMT00000083656; OTTHUMT00000083657; OTTHUMT00000083658; OTTHUMT00000326410; OTTHUMT00000326411; OTTHUMT00000326412; OTTHUMT00000326413; OTTHUMT00000326414; OTTHUMT00000326415; OTTHUMT00000326467; uc001gen.4; uc001geo.3; uc001gep.3; uc001geq.…	MPZL1	myelin protein zero-like 1	chr1	+	Coding	167690429	167761156	9019
TC01001462.hg.1	4.66	4.57	0.15	0.21	T	T	1.06	0.9621	0.9990	0.0643	0.3424	T				chr1	+	Coding	167789644	167790462
TC01001463.hg.1	9.6	9.89	0.04	0	T	T	-1.22	0.0004	0.0150	1.19E-07	8.28E-06	T	NM_001017977; NM_001198956; NM_001198957; NM_018442; ENST00000312263; ENST00000367840; ENST00000367843; ENST00000432587; ENST00000470919; AF124434; AK000984; OTTHUMT00000083659; OTTHUMT00000083660; OTTHUMT00000083661; OTTHUMT00000083662; OTTHUMT00000083672; OTTHUMT00000083673; OTTHUMT00000097959; OTTHUMT00000097960; OTTHUMT00000097961; OTTHUMT00000097962; OTTHUMT00000157115; uc001gev.3; uc001gew.…	DCAF6	DDB1 and CUL4 associated factor 6	chr1	+	Coding	167905021	168045083	55827
TC01001464.hg.1	5.32	5.1	0.15	0.02	T	T	1.16	0.2786	0.8304	0.9079	1.0000	T	ENST00000408618	MIR1255B2	microRNA 1255b-2	chr1	+	Coding	167967898	167967964	100313835
TC01001465.hg.1	12.06	12.04	0.18	0.07	T	T	1.01	0.4750	0.9270	0.6895	0.9539	T	NM_001031800; NM_152902; ENST00000367830; ENST00000367833; BC009506; OTTHUMT00000083822; OTTHUMT00000083823; uc001gff.3; uc001gfg.3	TIPRL	TOR signaling pathway regulator	chr1	+	Coding	168148171	168171351	261726
TC01001467.hg.1	8.92	8.99	0.05	0.25	T	T	-1.05	0.5970	0.9547	0.0022	0.0302	T				chr1	+	Coding	168218462	168220378
TC01001468.hg.1	6.8	6.93	0.05	0.36	T	T	-1.1	0.1411	0.6790	0.8033	0.9887	T	NR_030284; ENST00000385239; uc021pel.1	MIR557	microRNA 557	chr1	+	Coding	168344762	168344859	693142
TC01001469.hg.1	3.26	3.11	0.12	0.12	T	T	1.11	0.5696	0.9499	0.8869	1.0000	T	NM_002995; ENST00000367818; BC069817; BC070309; OTTHUMT00000083612; uc001gfo.2	XCL1	chemokine (C motif) ligand 1	chr1	+	Coding	168545711	168551315	6375
TC01001470.hg.1	3.69	3.54	0.11	0.23	T	T	1.1	0.7077	0.9742	0.0207	0.1643	T	NR_024160; ENST00000420691; uc001gfq.3	LINC00626	long intergenic non-protein coding RNA 626	chr1	+	Coding	168756177	168762126	79100
TC01001471.hg.1	4.77	4.62	0.12	0.27	T	T	1.1	0.2270	0.7892	0.2773	0.7064	T				chr1	+	Coding	169036502	169036602
TC01001472.hg.1	3.52	3.49	0.04	0.07	T	T	1.02	0.3155	0.8549	0.1482	0.5367	T				chr1	+	Coding	169073362	169074145
TC01001473.hg.1	11.33	9.48	0.05	0.09	T	T	3.62	1.52E-05	0.0011	1.53E-06	7.25E-05	T	NM_001677; ENST00000367815; ENST00000367816; ENST00000494797; BC000006; OTTHUMT00000083695; OTTHUMT00000083696; OTTHUMT00000083697; uc001gfr.1	ATP1B1	ATPase, Na+/K+ transporting, beta 1 polypeptide	chr1	+	Coding	169074935	169101960	481
TC01001474.hg.1	4.35	4.07	0.47	0.09	T	T	1.22	0.1473	0.6888	0.0531	0.3046	T				chr1	+	Coding	169279903	169291717
TC01001475.hg.1	12.06	11.93	0.12	0.08	T	T	1.09	0.6109	0.9580	0.9417	1.0000	T	NM_003666; ENST00000329281; ENST00000367807; ENST00000367808; AF288161; AK291725; AK307151; BC020716; OTTHUMT00000086109; OTTHUMT00000086110; OTTHUMT00000086111; OTTHUMT00000086112; OTTHUMT00000086113; uc001gfw.3; uc001gfx.2; uc001gfy.3; uc009wvp.1	BLZF1	basic leucine zipper nuclear factor 1	chr1	+	Coding	169337194	169365780	8548
TC01001476.hg.1	8.24	8.1	0.02	0.07	T	T	1.1	0.4002	0.8966	0.0135	0.1219	T	NM_018186; ENST00000286031; ENST00000359326; ENST00000413811; ENST00000498289; AK001568; AK096493; AK127098; AK294569; AK303296; AK310638; BC011445; BC091516; BC107168; BC107169; OTTHUMT00000087126; OTTHUMT00000087127; OTTHUMT00000087235; OTTHUMT00000087236; OTTHUMT00000087483; OTTHUMT00000087484; OTTHUMT00000087523; OTTHUMT00000087524; uc001ggj.3; uc001ggo.3; uc001ggp.3; uc001ggq.3; uc001ggr.3; …	C1orf112	chromosome 1 open reading frame 112	chr1	+	Coding	169631245	169823221	55732
TC01001477.hg.1	7.8	7.67	0.15	0.1	T	T	1.1	0.2026	0.7632	0.1890	0.6010	T				chr1	+	Coding	169828897	169829193
TC01001478.hg.1	5.1	4.4	0.07	0.37	T	T	1.62	0.0047	0.1022	0.0371	0.2430	T				chr1	+	Coding	169993218	169993824
TC01001479.hg.1	3.66	3.65	0.02	0.12	T	T	1.01	0.5081	0.9359	0.5364	0.8900	T	NM_001136107; ENST00000367764; ENST00000439373; BC157860; BC171858; OTTHUMT00000087586; uc009wvv.1	METTL11B	methyltransferase like 11B	chr1	+	Coding	170115142	170136931	149281
TC01001480.hg.1	4.61	4.39	0.09	0.21	T	T	1.17	0.3927	0.8925	0.2217	0.6444	T	NR_036065; uc021peq.1	MIR3119-2	microRNA 3119-2	chr1	+	Coding	170120519	170120603	100423010
TC01001481.hg.1	3.49	3.53	0.09	0.1	F	F	-1.03	0.7094	0.9747	0.4986	0.8694	F				chr1	+	Coding	170143544	170210428
TC01001482.hg.1	7.49	7.22	0.08	0.08	T	T	1.21	0.3263	0.8602	0.8190	0.9917	T	NM_001146039; NM_152281; NR_027397; ENST00000367762; ENST00000367763; ENST00000498166; AF143889; AK057661; BC035999; BC047476; BC064945; OTTHUMT00000085226; OTTHUMT00000085227; OTTHUMT00000085229; OTTHUMT00000085230; OTTHUMT00000085231; OTTHUMT00000085232; uc001ggz.4; uc001gha.2; uc001ghb.2; uc001ghc.2; uc001ghd.2; uc009wvw.2; uc009wvx.2	GORAB	golgin, RAB6-interacting	chr1	+	Coding	170501263	170522974	92344
TC01001483.hg.1	5.32	5.37	0.08	0.22	T	T	-1.03	0.4713	0.9263	0.7270	0.9663	T				chr1	+	Coding	170567995	170616480
TC01001484.hg.1	10.17	9.3	0.01	0.03	T	T	1.82	0.0004	0.0149	5.60E-08	4.37E-06	T	NM_006902; NM_022716; ENST00000239461; ENST00000367760; ENST00000476867; ENST00000495280; ENST00000496573; ENST00000497230; BC074993; OTTHUMT00000085235; OTTHUMT00000085236; OTTHUMT00000085237; OTTHUMT00000085238; OTTHUMT00000085437; OTTHUMT00000085438; OTTHUMT00000099326; uc001ghe.3; uc001ghf.3	PRRX1	paired related homeobox 1	chr1	+	Coding	170632275	170708560	5396
TC01001485.hg.1	3.46	3.49	0.03	0.02	T	T	-1.02	0.6566	0.9687	0.7356	0.9693	T	NM_001163629; NM_025063; ENST00000367758; ENST00000367759; AK027203; OTTHUMT00000099327; OTTHUMT00000099328; uc001ghg.3; uc009wvy.3; uc010plz.2	MROH9	maestro heat-like repeat family member 9	chr1	+	Coding	170904612	171033906	80133
TC01001486.hg.1	4.28	4.27	0.03	0.05	T	T	1.01	0.8680	0.9926	0.5181	0.8798	T	NM_001002294; NM_006894; ENST00000367755; ENST00000534514; AK296105; AK298406; AK298456; BC032016; OTTHUMT00000086219; OTTHUMT00000086220; OTTHUMT00000086221; OTTHUMT00000086222; uc001ghh.3; uc001ghi.3; uc010pmb.2; uc010pmc.2	FMO3	flavin containing monooxygenase 3	chr1	+	Coding	171060018	171086959	2328
TC01001487.hg.1	4.03	4.01	0.09	0.13	T	T	1.01	0.9651	0.9990	0.9962	1.0000	T	NR_002601; ENST00000236166; OTTHUMT00000086215; uc001ghj.1	FMO6P	flavin containing monooxygenase 6 pseudogene	chr1	+	Coding	171106879	171130707	388714
TC01001488.hg.1	3.91	3.95	0.03	0.05	T	T	-1.03	0.6579	0.9688	0.8610	0.9994	T	NM_001460; ENST00000209929; ENST00000529935; AK304385; BC005894; OTTHUMT00000086216; OTTHUMT00000086217; OTTHUMT00000086218; OTTHUMT00000099325; OTTHUMT00000314010; OTTHUMT00000314011; uc001ghk.1; uc010pmd.1	FMO2	flavin containing monooxygenase 2	chr1	+	Coding	171154347	171181822	2327
TC01001489.hg.1	4.04	4.02	0.06	0	T	T	1.02	0.6178	0.9592	0.9487	1.0000	T	NM_002021; ENST00000354841; ENST00000367750; ENST00000402921; ENST00000469112; AK296198; AK315100; BC047129; OTTHUMT00000086210; OTTHUMT00000086211; OTTHUMT00000086212; OTTHUMT00000086213; OTTHUMT00000086214; OTTHUMT00000099323; OTTHUMT00000099324; uc001ghl.3; uc001ghm.3; uc009wvz.3; uc010pme.2	FMO1	flavin containing monooxygenase 1	chr1	+	Coding	171217633	171255117	2326
TC01001490.hg.1	6.26	6.4	0.18	0.01	T	T	-1.1	0.8038	0.9862	0.0009	0.0152	T	NM_002022; ENST00000367749; ENST00000462992; BC002780; OTTHUMT00000086223; OTTHUMT00000086224; OTTHUMT00000086225; OTTHUMT00000086226; OTTHUMT00000086227; uc001gho.3	FMO4	flavin containing monooxygenase 4	chr1	+	Coding	171283347	171311223	2329
TC01001491.hg.1	5.34	5.68	0.06	0.32	T	T	-1.27	0.2642	0.8201	0.7155	0.9624	T	NR_002719; uc010pmf.2	TOP1P1	topoisomerase (DNA) I pseudogene 1	chr1	+	Coding	171308035	171310463	7151
TC01001492.hg.1	5.58	5.46	0.34	0.17	T	T	1.09	0.4385	0.9123	0.1197	0.4812	T				chr1	+	Coding	171451046	171451148
TC01001493.hg.1	14.34	14.21	0.06	0.03	T	T	1.1	0.1489	0.6908	0.4731	0.8559	T	NM_015172; ENST00000338920; ENST00000367742; ENST00000392078; ENST00000426496; ENST00000476522; AB029019; AK304841; AL162004; BC045713; BC058930; OTTHUMT00000083864; OTTHUMT00000083865; OTTHUMT00000083866; OTTHUMT00000083867; OTTHUMT00000084172; OTTHUMT00000098120; OTTHUMT00000098122; OTTHUMT00000098123; OTTHUMT00000314826; OTTHUMT00000314827; uc001ghq.1; uc001ghr.1; uc010pmg.2; uc010pmh.2; uc010…	PRRC2C	proline-rich coiled-coil 2C	chr1	+	Coding	171454651	171562650	23215
TC01001494.hg.1	3.41	3.31	0.09	0.14	T	T	1.07	0.7536	0.9808	0.1680	0.5696	T	OTTHUMT00000351247	RP3-454G6.2		chr1	+	Coding	171591383	171595732
TC01001495.hg.1	3.44	3.35	0.12	0.12	T	T	1.07	0.5102	0.9365	0.1231	0.4884	T				chr1	+	Coding	171737210	171737315
TC01001496.hg.1	8.92	8.82	0.09	0.12	T	T	1.07	0.2911	0.8390	0.5086	0.8749	T	NM_001007239; NM_014955; NM_015935; ENST00000361735; ENST00000362019; ENST00000367737; ENST00000466643; AK094818; AK304471; BC029083; OTTHUMT00000084528; OTTHUMT00000084845; OTTHUMT00000084846; OTTHUMT00000084848; OTTHUMT00000098117; OTTHUMT00000098118; OTTHUMT00000098119; uc001ghz.3; uc001gia.3; uc001gib.3; uc010pml.2	METTL13	methyltransferase like 13	chr1	+	Coding	171750761	171783163	51603
TC01001497.hg.1	8.1	8.03	0.08	0.3	T	T	1.05	0.6347	0.9632	0.4357	0.8315	T				chr1	+	Coding	171783652	171783766
TC01001498.hg.1	8.15	8.87	0.06	0.03	T	T	-1.65	5.60E-09	1.52E-06	8.49E-13	4.95E-10	T	NM_001136127; NM_015569; ENST00000355305; ENST00000367731; ENST00000367733; ENST00000520906; AK308992; AL035110; BC064546; OTTHUMT00000084529; OTTHUMT00000084530; OTTHUMT00000084531; OTTHUMT00000098129; OTTHUMT00000098130; OTTHUMT00000378443; OTTHUMT00000378444; uc001gih.1	DNM3	dynamin 3	chr1	+	Coding	171810621	172387606	26052
TC01001499.hg.1	4.68	4.83	0.06	0.13	T	T	-1.11	0.4491	0.9172	0.0267	0.1966	T	ENST00000450800	DNM3-IT1	DNM3 intronic transcript 1	chr1	+	Coding	171833327	171833827	100874284
TC01001500.hg.1	4.28	4.46	0.07	0.22	T	T	-1.14	0.6526	0.9671	0.0071	0.0760	T				chr1	+	Coding	171964792	171964994
TC01001501.hg.1	4.28	4.22	0.11	0.09	T	T	1.05	0.5368	0.9431	0.0095	0.0941	T	NR_036066; uc021pew.1	MIR3120	microRNA 3120	chr1	+	Coding	172107948	172108028	100422882
TC01001502.hg.1	5.39	5	0.26	0.24	T	T	1.31	0.4466	0.9162	0.0081	0.0841	T				chr1	+	Coding	172317283	172317357
TC01001503.hg.1	6.74	6.8	0.17	0.11	T	T	-1.04	0.9109	0.9966	0.7985	0.9867	T				chr1	+	Coding	172335680	172335786
TC01001504.hg.1	4.47	4.44	0.04	0.06	T	T	1.01	0.5862	0.9529	0.6473	0.9385	T	NM_139240; ENST00000367725; ENST00000367726; ENST00000367727; ENST00000460397; BC038410; OTTHUMT00000084062; OTTHUMT00000084063; OTTHUMT00000084064; OTTHUMT00000098124; OTTHUMT00000098125; uc001gik.3	C1orf105	chromosome 1 open reading frame 105	chr1	+	Coding	172389828	172437971	92346
TC01001505.hg.1	11.57	11.79	0.06	0.02	T	T	-1.16	0.0691	0.5135	0.0032	0.0421	T	NM_014283; NM_016227; ENST00000263688; ENST00000367723; ENST00000486569; AK302509; AK302949; BC137125; BC144487; OTTHUMT00000084273; OTTHUMT00000084274; OTTHUMT00000098114; uc001giq.4; uc009wwd.3; uc010pmm.1; uc010pmn.2	SUCO	SUN domain containing ossification factor	chr1	+	Coding	172501489	172580973	51430
TC01001506.hg.1	4.05	3.92	0.06	0.16	T	T	1.09	0.6862	0.9723	0.9146	1.0000	T	NM_000639; ENST00000340030; ENST00000367721; AF288573; BC017502; OTTHUMT00000084276; uc001gis.3; uc001git.3	FASLG	Fas ligand (TNF superfamily, member 6)	chr1	+	Coding	172628154	172636014	356
TC01001507.hg.1	4.34	4.37	0.29	0.18	T	T	-1.02	0.4386	0.9123	0.8752	1.0000	T				chr1	+	Coding	172745045	173033155
TC01001508.hg.1	4.47	4.49	0.02	0.36	T	T	-1.01	0.8666	0.9924	0.0343	0.2311	T				chr1	+	Coding	172876040	172876824
TC01001509.hg.1	3.25	3.11	0.12	0.11	T	T	1.1	0.2731	0.8275	0.2909	0.7191	T				chr1	+	Coding	173250216	173250309
TC01001510.hg.1	11.12	11.2	0.06	0.13	T	T	-1.06	0.6987	0.9735	0.4121	0.8164	T	NM_004905; ENST00000340385; ENST00000470017; BC035857; BC053550; OTTHUMT00000084222; OTTHUMT00000084223; OTTHUMT00000084224; uc001giy.1	PRDX6	peroxiredoxin 6	chr1	+	Coding	173446405	173457954	9588
TC01001511.hg.1	7.71	7.7	0.08	0.18	T	T	1.01	0.2756	0.8291	0.7211	0.9642	T				chr1	+	Coding	173524390	173581911
TC01001512.hg.1	4.67	4.84	0.2	0.12	T	T	-1.12	0.3179	0.8555	0.4084	0.8139	T	NM_001195190; uc021pez.1	LOC730159	uncharacterized LOC730159	chr1	+	Coding	173604661	173606273	730159
TC01001513.hg.1	9.84	9.84	0.09	0.03	T	T	1	0.8824	0.9935	0.0809	0.3890	T	NM_014458; ENST00000209884; ENST00000493170; AK300755; AK308048; BC005253; BC063418; OTTHUMT00000097582; OTTHUMT00000097583; OTTHUMT00000097584; OTTHUMT00000097585; OTTHUMT00000097586; uc001gjc.3; uc001gjd.3; uc009wwf.3; uc010pmr.2	KLHL20	kelch-like family member 20	chr1	+	Coding	173684080	173755840	27252
TC01001514.hg.1	6.9	6.87	0.1	0.07	T	T	1.02	0.7528	0.9808	0.8597	0.9992	T				chr1	+	Coding	173760686	173761025
TC01001515.hg.1	3.43	3.37	0.22	0.05	T	T	1.04	0.6221	0.9601	0.3510	0.7719	T				chr1	+	Coding	173777627	173777760
TC01001516.hg.1	10.66	10.7	0.03	0.04	T	T	-1.02	0.9086	0.9965	0.8313	0.9941	T	NM_018122; ENST00000361951; ENST00000471476; BC045173; OTTHUMT00000084220; OTTHUMT00000084221; OTTHUMT00000084241; uc001gjh.2	DARS2	aspartyl-tRNA synthetase 2, mitochondrial	chr1	+	Coding	173793641	173827684	55157
TC01001517.hg.1	6.94	6.97	0.02	0.27	T	T	-1.02	0.4979	0.9327	0.9623	1.0000	T	NR_037605; uc021pfa.1	GAS5-AS1	GAS5 antisense RNA 1	chr1	+	Coding	173831290	173833079	100506046
TC01001518.hg.1	6.28	6.33	0.04	0.09	T	T	-1.03	0.8947	0.9942	0.0002	0.0039	T	NM_001122770; NM_032522; ENST00000367701; ENST00000367702; ENST00000367704; ENST00000427304; ENST00000432989; AK057310; AK302696; BC003116; OTTHUMT00000090729; OTTHUMT00000090730; OTTHUMT00000090731; uc001gjp.1; uc001gjq.4; uc001gjr.2; uc009wwp.1	ZBTB37	zinc finger and BTB domain containing 37	chr1	+	Coding	173837220	173866494	84614
TC01001519.hg.1	6.57	5.97	0.4	1.27	T	T	1.52	0.2533	0.8114	0.2159	0.6370	T				chr1	+	Coding	173867685	173867712
TC01001520.hg.1	5	5.12	0.44	0.22	T	T	-1.09	0.9878	0.9993	0.9097	1.0000	T				chr1	+	Coding	173890208	173890338
TC01001521.hg.1	4.68	4.66	0.16	0.13	T	T	1.01	0.7302	0.9781	0.1023	0.4433	T	ENST00000424181	LOC105371620	uncharacterized LOC105371620	chr1	+	Coding	173991647	173992123	105371620
TC01001522.hg.1	7.49	7.37	0.08	0.02	T	T	1.08	0.2141	0.7744	0.0624	0.3361	T	NM_001035230; NM_001243763; NM_001243764; NM_001243765; NM_014857; ENST00000251507; ENST00000325589; ENST00000347255; ENST00000357444; ENST00000367686; ENST00000367687; ENST00000367688; ENST00000392064; ENST00000478442; ENST00000486220; ENST00000489615; AB019490; AB019493; AF279778; AL157958; BC041888; BC062541; CR627374; OTTHUMT00000084497; OTTHUMT00000084498; OTTHUMT00000084499; OTTHUMT00000084…	RABGAP1L	RAB GTPase activating protein 1-like	chr1	+	Coding	174128548	174964445	9910
TC01001523.hg.1	4.91	5.14	0.16	0.33	T	T	-1.17	0.2593	0.8156	0.0355	0.2364	T	NM_005684; ENST00000367685; BC067456; BC095532; OTTHUMT00000084511; uc001gka.1	GPR52	G protein-coupled receptor 52	chr1	+	Coding	174417212	174418683	9293
TC01001524.hg.1	5.61	5.41	0.18	0.16	T	T	1.15	0.2631	0.8190	0.3428	0.7646	T				chr1	+	Coding	174866095	174867133
TC01001525.hg.1	5.1	5.19	0.23	0.21	T	T	-1.06	0.2363	0.7964	0.1220	0.4861	T				chr1	+	Coding	174965661	174965766
TC01001526.hg.1	7.43	7.29	0.12	0.01	T	T	1.1	0.4957	0.9322	0.7233	0.9652	T	NM_001007214; NM_014412; ENST00000367679; ENST00000405362; ENST00000406752; AK294042; BC005975; BC022352; BC067823; BC078151; OTTHUMT00000084583; OTTHUMT00000084584; OTTHUMT00000084585; OTTHUMT00000084586; OTTHUMT00000084587; OTTHUMT00000326554; OTTHUMT00000326555; OTTHUMT00000326556; OTTHUMT00000326557; uc001gki.1; uc001gkj.1; uc010pmw.2	CACYBP	calcyclin binding protein	chr1	+	Coding	174968300	174981163	27101
TC01001527.hg.1	4.9	4.83	0.03	0.11	T	T	1.05	0.4840	0.9289	0.9692	1.0000	T	NM_022093; ENST00000239462; BC136619; BC144305; OTTHUMT00000084422; uc001gkl.1; uc010pmx.1	TNN	tenascin N	chr1	+	Coding	175036994	175117202	63923
TC01001528.hg.1	4.12	3.99	0.13	0.13	T	T	1.09	0.3682	0.8823	0.3307	0.7549	T				chr1	+	Coding	175126670	175127666
TC01001529.hg.1	4.17	4.17	0.07	0.07	T	T	1	0.8479	0.9900	0.5850	0.9138	T				chr1	+	Coding	175276354	175304595
TC01001530.hg.1	3.99	3.93	0.09	0.06	T	T	1.04	0.4720	0.9263	0.5697	0.9062	T	AK093214; BC043291	LOC101928727	uncharacterized LOC101928727	chr1	+	Coding	175526124	175537388	101928727
TC01001531.hg.1	3.6	3.38	0.06	0.16	T	T	1.17	0.1977	0.7571	0.4725	0.8554	T	ENST00000457217	LOC101928751	uncharacterized LOC101928751	chr1	+	Coding	175846479	175849604	101928751
TC01001532.hg.1	4.09	3.87	0.26	0.2	T	T	1.16	0.0858	0.5649	0.2828	0.7110	T				chr1	+	Coding	175986413	175987896
TC01001533.hg.1	5.06	4.79	0.2	0.27	T	T	1.21	0.1534	0.6975	0.8316	0.9941	T				chr1	+	Coding	176176784	176198466
TC01001534.hg.1	4.95	4.8	0.12	0.06	T	T	1.11	0.0102	0.1723	0.0662	0.3473	T	NM_020318; NM_021936; ENST00000367661; ENST00000367662; ENST00000486075; AK096718; BC152552; OTTHUMT00000084763; OTTHUMT00000084811; OTTHUMT00000084812; OTTHUMT00000084813; OTTHUMT00000084814; uc001gky.1; uc001gkz.3; uc009www.3	PAPPA2	pappalysin 2	chr1	+	Coding	176432307	176814735	60676
TC01001535.hg.1	5.3	5.07	0.1	0.19	T	T	1.17	0.1380	0.6731	0.1029	0.4446	T	OTTHUMT00000084827	RP4-652L8.1		chr1	+	Coding	176477904	176478979
TC01001536.hg.1	5.53	5.73	0.05	0.07	T	T	-1.15	0.0121	0.1923	4.06E-13	2.88E-10	T	NM_021165; ENST00000361539; ENST00000478325; AK123336; AK296524; BC028036; OTTHUMT00000084599; OTTHUMT00000098132; OTTHUMT00000098133	BRINP2	bone morphogenetic protein/retinoic acid inducible neural-specific 2	chr1	+	Coding	177140063	177251558	57795
TC01001537.hg.1	5.11	5.07	0.13	0.14	T	T	1.02	0.7497	0.9802	0.8837	1.0000	T				chr1	+	Coding	177320722	177335408
TC01001538.hg.1	3.66	3.69	0.18	0.17	F	T	-1.02	0.1687	0.7184	0.4566	0.8452	F	ENST00000427173	LOC101928778	uncharacterized LOC101928778	chr1	+	Coding	177669659	177679465	101928778
TC01001539.hg.1	9.47	9.2	0.04	0.03	T	T	1.21	0.0799	0.5499	5.89E-05	0.0016	T	NM_004841; NM_170692; ENST00000367649; ENST00000462775; ENST00000465723; AK022662; AK311017; BC110611; OTTHUMT00000084758; OTTHUMT00000084760; OTTHUMT00000098166; OTTHUMT00000098167; OTTHUMT00000352415; uc001glq.3; uc001glr.3; uc009wxb.2; uc009wxc.3	RASAL2	RAS protein activator like 2	chr1	+	Coding	178062864	178448648	9462
TC01001541.hg.1	7.69	7.35	0.15	0.17	T	T	1.27	0.3512	0.8751	0.8179	0.9917	T				chr1	+	Coding	178530048	178530164
TC01001542.hg.1	3.83	3.74	0.17	0.25	F	F	1.06	0.9766	0.9990	0.3030	0.7301	F	NR_039622; uc021pfg.1	MIR4424	microRNA 4424	chr1	+	Coding	178646884	178646969	100616328
TC01001543.hg.1	5.81	5.71	0.09	0.09	T	T	1.07	0.4826	0.9286	0.8264	0.9931	T				chr1	+	Coding	178678038	178678110
TC01001544.hg.1	7.59	7.88	0.04	0.09	T	T	-1.22	0.2309	0.7919	0.1951	0.6095	T	NM_152663; ENST00000324778; ENST00000367634; ENST00000367635; ENST00000477383; AK001106; AK301753; BC047391; OTTHUMT00000084925; OTTHUMT00000084926; OTTHUMT00000098160; OTTHUMT00000098161; OTTHUMT00000098162; OTTHUMT00000098163; OTTHUMT00000098164; OTTHUMT00000098165; uc001gly.1; uc001glz.3; uc010pnb.2	RALGPS2	Ral GEF with PH domain and SH3 binding motif 2	chr1	+	Coding	178694300	179065553	55103
TC01001545.hg.1	9.53	9.52	0.08	0.02	T	T	1	0.9385	0.9984	0.0003	0.0064	T	NM_014864; ENST00000263733; BC046441; BC051794; OTTHUMT00000084922; OTTHUMT00000098157; uc001gmc.3	FAM20B	family with sequence similarity 20, member B	chr1	+	Coding	178994939	179045702	9917
TC01001546.hg.1	6.44	6.45	0.05	0.01	T	T	-1	0.8209	0.9867	0.4936	0.8668	T	NM_022371; ENST00000352445; ENST00000367627; ENST00000495145; AK299966; BC001085; BC007571; BC011746; BC018292; OTTHUMT00000084927; OTTHUMT00000084928; OTTHUMT00000084929; OTTHUMT00000084930; OTTHUMT00000084931; OTTHUMT00000098168; OTTHUMT00000098169; uc001gmd.3; uc010pnd.2	TOR3A	torsin family 3, member A	chr1	+	Coding	179050512	179067158	64222
TC01001547.hg.1	7.12	6.76	0.31	0.24	T	T	1.28	0.0276	0.3192	0.0148	0.1300	T				chr1	+	Coding	179070798	179074885
TC01001548.hg.1	3.31	3.38	0.04	0.02	T	T	-1.05	0.4018	0.8978	0.1695	0.5718	T				chr1	+	Coding	179165608	179165714
TC01001549.hg.1	4.62	4.43	0.13	0.18	T	T	1.14	0.4772	0.9273	0.6427	0.9366	T				chr1	+	Coding	179170622	179170762
TC01001551.hg.1	11.51	11.67	0.1	0.03	T	T	-1.11	0.4345	0.9109	0.0721	0.3657	T	NM_001252511; NM_001252512; NM_003101; NR_045530; ENST00000367619; ENST00000539888; ENST00000540564; AK316401; BC028940; OTTHUMT00000085286; OTTHUMT00000098558; uc001gml.3; uc001gmm.3; uc010pni.2; uc010pnj.2; uc010pnk.2	SOAT1	sterol O-acyltransferase 1	chr1	+	Coding	179262849	179327815	6646
TC01001552.hg.1	4.51	4.52	0.04	0.05	T	T	-1.01	0.8943	0.9941	0.9501	1.0000	T	NM_144696; ENST00000367618; ENST00000457238; ENST00000461179; AK057502; AK058167; AK093460; AK302972; AL833914; BC146823; OTTHUMT00000085285; OTTHUMT00000085309; OTTHUMT00000085310; OTTHUMT00000085311; OTTHUMT00000085312; OTTHUMT00000100314; OTTHUMT00000358624; OTTHUMT00000358625; OTTHUMT00000358626; OTTHUMT00000358627; OTTHUMT00000358628; OTTHUMT00000358629; OTTHUMT00000358630; uc001gmn.2; uc001…	AXDND1	axonemal dynein light chain domain containing 1	chr1	+	Coding	179334855	179523870	126859
TC01001553.hg.1	4.65	4.5	0.13	0.23	T	T	1.11	0.6780	0.9712	0.2797	0.7079	T				chr1	+	Coding	179545403	179545484
TC01001554.hg.1	3.93	3.97	0	0.09	T	T	-1.03	0.4780	0.9276	0.9574	1.0000	T	NM_001199085; NM_001199089; NM_001199091; NM_001199092; NM_173533; ENST00000294848; ENST00000367614; ENST00000444136; BC130532; BC144058; OTTHUMT00000085294; OTTHUMT00000085295; OTTHUMT00000085296; uc001gnf.2; uc001gnh.2; uc010pnp.2; uc021pfm.1; uc021pfn.1	TDRD5	tudor domain containing 5	chr1	+	Coding	179560748	179660407	163589
TC01001555.hg.1	4.83	4.91	0.05	0.12	T	T	-1.06	0.8952	0.9942	0.7717	0.9807	T	NM_173509; ENST00000341785; AK292432; AK310711; BC009382; OTTHUMT00000085300; uc001gnj.3; uc009wxj.3; uc009wxk.3	FAM163A	family with sequence similarity 163, member A	chr1	+	Coding	179696915	179785333	148753
TC01001556.hg.1	5.22	5.34	0.1	0.21	T	T	-1.08	0.7292	0.9780	0.2668	0.6953	T				chr1	+	Coding	179836662	179846917
TC01001557.hg.1	10.7	10.74	0.03	0.03	T	T	-1.03	0.7855	0.9847	0.6275	0.9301	T	NM_015602; ENST00000271583; ENST00000435319; ENST00000474875; AK001780; BC023247; OTTHUMT00000085291; OTTHUMT00000085292; OTTHUMT00000100312; OTTHUMT00000100313	TOR1AIP1	torsin A interacting protein 1	chr1	+	Coding	179851177	179890583	26092
TC01001558.hg.1	10.63	10.64	0.08	0.1	T	T	-1.01	0.6076	0.9571	0.3742	0.7903	T	NM_014810; ENST00000367607; ENST00000490141; AB007949; AK022813; AK026986; AK095601; AK126046; OTTHUMT00000085315; OTTHUMT00000085316; OTTHUMT00000085317; OTTHUMT00000085318; OTTHUMT00000085319; OTTHUMT00000085320; OTTHUMT00000085321; OTTHUMT00000085322; OTTHUMT00000085323; OTTHUMT00000309000; uc001gnr.1; uc001gnt.3; uc001gnu.3; uc001gnv.3; uc001gnw.1; uc001gnx.1; uc009wxl.2	CEP350	centrosomal protein 350kDa	chr1	+	Coding	179923873	180093886	9857
TC01001559.hg.1	9.99	10.25	0.14	0.08	T	T	-1.2	0.0997	0.5981	0.4792	0.8594	T	NM_001004128; NM_002826; ENST00000367600; ENST00000367602; BC017692; BC100023; OTTHUMT00000085289; OTTHUMT00000085290; OTTHUMT00000100310; OTTHUMT00000100311; uc001gny.3; uc001gnz.3	QSOX1	quiescin Q6 sulfhydryl oxidase 1	chr1	+	Coding	180123968	180173165	5768
TC01001560.hg.1	4.01	3.74	0.23	0.19	T	T	1.21	0.0113	0.1831	0.0588	0.3239	T				chr1	+	Coding	180150090	180151749
TC01001561.hg.1	4.09	4.11	0.1	0.09	T	T	-1.01	0.6837	0.9719	0.9615	1.0000	T	NM_033343; ENST00000263726; BC011759; OTTHUMT00000084995; uc001goe.2	LHX4	LIM homeobox 4	chr1	+	Coding	180199421	180249380	89884
TC01001562.hg.1	4.27	4.22	0.09	0.18	T	T	1.03	0.4767	0.9272	0.8113	0.9906	T	ENST00000442621; BC036830	OVAAL	ovarian adenocarcinoma amplified long non-coding RNA	chr1	+	Coding	180528110	180535654	148756
TC01001563.hg.1	10.55	10.64	0.16	0.03	T	T	-1.07	0.9899	0.9994	0.9575	1.0000	T	NM_001135669; NM_004736; ENST00000367589; ENST00000367590; ENST00000467345; AK309750; BC041142; OTTHUMT00000084996; OTTHUMT00000084997; OTTHUMT00000085004; OTTHUMT00000085005; OTTHUMT00000085006; uc001goi.3; uc009wxm.2; uc009wxn.3	XPR1	xenotropic and polytropic retrovirus receptor 1	chr1	+	Coding	180601140	180859415	9213
TC01001564.hg.1	13.33	13.04	0.09	0.12	T	T	1.22	0.6041	0.9569	0.9646	1.0000	T				chr1	+	Coding	180727858	180727953
TC01001565.hg.1	4.21	4.16	0.17	0.03	T	T	1.03	0.1220	0.6456	0.2290	0.6535	T				chr1	+	Coding	180875787	180878302
TC01001566.hg.1	5.05	5.18	0.1	0.04	T	T	-1.09	0.2168	0.7768	0.1634	0.5625	T	NM_020950; ENST00000367587; ENST00000367588; ENST00000461346; AK090668; OTTHUMT00000085151; OTTHUMT00000085152; OTTHUMT00000085153; OTTHUMT00000085154; OTTHUMT00000085155; uc001gok.2; uc001gol.1	KIAA1614	KIAA1614	chr1	+	Coding	180882290	180920750	57710
TC01001567.hg.1	17.39	17.34	0.05	0.08	T	T	1.04	0.4955	0.9322	0.6497	0.9390	T	ENST00000457152	ARID3A	AT rich interactive domain 3A (BRIGHT-like)	chr1	+	Coding	180941695	180949868	1820
TC01001568.hg.1	7.68	8.13	0.1	0.05	T	T	-1.36	4.56E-05	0.0028	7.86E-06	0.0003	T	NM_001194999; NM_001195000; NM_001195035; NM_001531; ENST00000282990; ENST00000367579; ENST00000367580; ENST00000434571; ENST00000438435; AF010447; BC012485; OTTHUMT00000085134; OTTHUMT00000085135; OTTHUMT00000085136; OTTHUMT00000085137; OTTHUMT00000085138; OTTHUMT00000085139; uc001gop.3; uc001goq.2; uc001gor.2; uc001gos.2; uc010pns.2	MR1	major histocompatibility complex, class I-related	chr1	+	Coding	181002561	181031074	3140
TC01001569.hg.1	6.11	6.92	0.02	0.06	T	T	-1.75	1.29E-08	3.04E-06	5.39E-07	3.00E-05	T	NM_016545; ENST00000367577; BC000128; BC108253; OTTHUMT00000085142; uc001got.4	IER5	immediate early response 5	chr1	+	Coding	181057638	181059979	51278
TC01001570.hg.1	5.35	5.35	0.11	0.08	T	T	-1	0.6844	0.9719	0.2393	0.6665	T	ENST00000435023; ENST00000438428; BC039493	LOC101928973	uncharacterized LOC101928973	chr1	+	Coding	181143620	181151344	101928973
TC01001571.hg.1	4.37	4.32	0.16	0.18	T	T	1.04	0.5688	0.9495	0.4234	0.8238	T	ENST00000319701	GM140	uncharacterized LOC100287948	chr1	+	Coding	181205524	181207740	100287948
TC01001572.hg.1	4.45	4.59	0.02	0.07	T	T	-1.1	0.0134	0.2055	0.0013	0.0204	T	NM_000721; NM_001205293; NM_001205294; ENST00000357570; ENST00000358338; ENST00000360108; ENST00000367567; ENST00000367570; ENST00000367573; AK309070; OTTHUMT00000090791; OTTHUMT00000090792; OTTHUMT00000090793; uc001gow.3; uc009wxr.3; uc009wxs.3; uc009wxt.3	CACNA1E	calcium channel, voltage-dependent, R type, alpha 1E subunit	chr1	+	Coding	181382295	181777219	777
TC01001573.hg.1	6.32	6.27	0.13	0.13	T	T	1.03	0.5347	0.9421	0.8177	0.9916	T				chr1	+	Coding	181740702	181740780
TC01001574.hg.1	3.73	3.97	0.12	0.13	T	T	-1.18	0.0310	0.3414	0.0005	0.0097	T				chr1	+	Coding	182055686	182059247
TC01001575.hg.1	3.87	3.93	0.21	0.03	T	T	-1.04	0.7304	0.9781	0.6818	0.9513	T				chr1	+	Coding	182296203	182296309
TC01001576.hg.1	10.77	10.68	0.14	0.11	T	T	1.07	0.5994	0.9554	0.4736	0.8562	T				chr1	+	Coding	182305137	182305475
TC01001577.hg.1	5.06	5.09	0.06	0.22	T	T	-1.02	0.7704	0.9829	0.8388	0.9953	T	NR_034131; ENST00000367563; BC140780; uc009wxv.1	LINC00272	long intergenic non-protein coding RNA 272	chr1	+	Coding	182376756	182383950	388719
TC01001578.hg.1	3.97	3.94	0	0.03	T	T	1.02	0.4981	0.9328	0.8896	1.0000	T	NM_001137669; ENST00000294854; ENST00000415960; ENST00000416676; ENST00000422241; ENST00000426890; ENST00000427189; ENST00000437548; ENST00000443996; ENST00000444367; ENST00000447374; ENST00000456971; AK302768; AL136902; BC121032; BC142944; OTTHUMT00000085195; OTTHUMT00000085196; OTTHUMT00000091030; OTTHUMT00000091031; OTTHUMT00000091032; OTTHUMT00000091033; OTTHUMT00000098357; OTTHUMT00000314004…	RGSL1	regulator of G-protein signaling like 1	chr1	+	Coding	182419256	182529734	353299
TC01001579.hg.1	6.06	5.73	0.14	0.19	T	T	1.26	0.0211	0.2721	5.84E-06	0.0002	T	NR_036490; uc021pfy.1	LOC284648	uncharacterized LOC284648	chr1	+	Coding	182584275	182585764	284648
TC01001580.hg.1	4.13	4.09	0.33	0.15	F	T	1.03	0.6134	0.9583	0.8814	1.0000	F				chr1	+	Coding	182681997	182683679
TC01001581.hg.1	5.89	5.76	0.01	0.03	T	T	1.1	0.5220	0.9396	0.2668	0.6953	T	NM_001200050; NM_001200051; NM_001200052; NM_001200056; NM_030769; ENST00000258317; ENST00000367552; ENST00000367553; ENST00000367554; ENST00000367555; ENST00000463899; AK297017; AK301068; BC058003; BC125051; OTTHUMT00000085463; OTTHUMT00000085464; OTTHUMT00000085465; OTTHUMT00000085466; OTTHUMT00000085467; OTTHUMT00000085468; OTTHUMT00000098457; OTTHUMT00000098458; uc001gpo.2; uc001gpp.4; uc009w…	NPL	N-acetylneuraminate pyruvate lyase (dihydrodipicolinate synthase)	chr1	+	Coding	182758428	182799519	80896
TC01001582.hg.1	13.67	13.55	0.06	0.08	T	T	1.09	0.1504	0.6931	0.1697	0.5722	T	NM_001357; NR_033302; ENST00000367549; ENST00000485081; AK096582; BC137136; OTTHUMT00000085522; OTTHUMT00000086246; OTTHUMT00000086247; OTTHUMT00000086248; OTTHUMT00000098462; OTTHUMT00000098463; OTTHUMT00000098464; OTTHUMT00000098465; U03643; uc001gpr.3; uc001gps.3; uc001gpt.3; uc009wyd.3	DHX9	DEAH (Asp-Glu-Ala-His) box helicase 9	chr1	+	Coding	182808439	182857117	1660
TC01001583.hg.1	14.94	15.34	0.1	0.08	T	T	-1.32	0.0001	0.0058	1.44E-06	6.86E-05	T	NM_002293; ENST00000258341; ENST00000466964; BC067813; OTTHUMT00000085954; OTTHUMT00000085955; OTTHUMT00000086243; OTTHUMT00000086244; OTTHUMT00000086245; OTTHUMT00000098585; uc001gpx.3; uc001gpy.4	LAMC1	laminin, gamma 1 (formerly LAMB2)	chr1	+	Coding	182992595	183114727	3915
TC01001584.hg.1	7.45	7.59	0.2	0.26	T	T	-1.1	0.3188	0.8555	0.0622	0.3356	T				chr1	+	Coding	183107514	183110439
TC01001585.hg.1	11.26	9.91	0.06	0.04	T	T	2.54	2.36E-13	4.43E-10	4.05E-18	3.04E-14	T	NM_005562; NM_018891; ENST00000264144; ENST00000461729; ENST00000493293; BC112286; BC113378; BC143653; OTTHUMT00000086258; OTTHUMT00000086259; OTTHUMT00000086260; OTTHUMT00000086261; uc001gpz.4; uc001gqa.2; uc010poa.2	LAMC2	laminin, gamma 2	chr1	+	Coding	183155174	183214262	3918
TC01001586.hg.1	10.52	10.65	0.07	0.03	T	T	-1.1	0.4348	0.9111	0.1031	0.4450	T	NM_001174061; NM_173156; NM_201568; NM_201569; ENST00000347615; ENST00000367537; ENST00000507406; ENST00000507469; ENST00000507691; ENST00000508461; ENST00000515829; AK297207; BC036381; OTTHUMT00000085204; OTTHUMT00000085432; OTTHUMT00000085433; OTTHUMT00000085434; OTTHUMT00000085435; OTTHUMT00000085436; OTTHUMT00000085480; OTTHUMT00000098685; OTTHUMT00000358509; OTTHUMT00000358510; OTTHUMT000003…	SMG7	SMG7 nonsense mediated mRNA decay factor	chr1	+	Coding	183441506	183567381	9887
TC01001587.hg.1	8.93	9.97	0.1	0.01	T	T	-2.05	1.85E-07	2.86E-05	1.16E-05	0.0004	T	NM_015149; ENST00000304685; ENST00000360851; AK295179; AK295611; AK304293; AK316526; BC136591; OTTHUMT00000085481; OTTHUMT00000085742; uc001gqm.3; uc010pof.1; uc010pog.2; uc010poh.2; uc010poi.2	RGL1	ral guanine nucleotide dissociation stimulator-like 1	chr1	+	Coding	183605208	183897666	23179
TC01001588.hg.1	8.23	8.44	0.09	0.03	T	T	-1.15	0.1697	0.7191	0.4726	0.8554	T	NM_001127394; NM_052965; NR_023349; ENST00000361641; ENST00000423085; ENST00000533373; BC022030; OTTHUMT00000086132; OTTHUMT00000086133; OTTHUMT00000086134; OTTHUMT00000098688; OTTHUMT00000098689; uc001gqt.4; uc001gqu.4; uc009wyg.3	TSEN15	TSEN15 tRNA splicing endonuclease subunit	chr1	+	Coding	184020811	184043346	116461
TC01001589.hg.1	3.62	3.41	0.35	0.13	T	T	1.16	0.3410	0.8684	0.5241	0.8825	T				chr1	+	Coding	184284792	184284899
TC01001590.hg.1	3.62	3.62	0.18	0.05	F	T	1	0.9646	0.9990	0.7629	0.9788	F				chr1	+	Coding	184298205	184301960
TC01001591.hg.1	6.74	6.78	0.07	0.06	T	T	-1.03	0.6048	0.9570	0.0078	0.0818	T	NM_030806; ENST00000235307; ENST00000477517; ENST00000489143; BC028567; OTTHUMT00000085784; OTTHUMT00000086146; OTTHUMT00000086147; OTTHUMT00000086148; uc001gqv.1	C1orf21	chromosome 1 open reading frame 21	chr1	+	Coding	184356150	184598155	81563
TC01001592.hg.1	4.48	4.99	0.17	0.03	T	T	-1.42	0.0978	0.5944	0.2688	0.6976	T				chr1	+	Coding	184377471	184381494
TC01001593.hg.1	4.58	4.93	0.19	0.14	T	T	-1.28	0.2527	0.8107	0.4121	0.8164	T				chr1	+	Coding	184647068	184647141
TC01001594.hg.1	3.78	4	0.07	0.09	T	T	-1.17	0.1578	0.7033	0.1508	0.5417	T				chr1	+	Coding	184727266	184730133
TC01001595.hg.1	8.97	8.77	0.02	0.06	T	T	1.15	0.0131	0.2023	0.0001	0.0034	T	NM_007212; ENST00000367509; ENST00000367510; BC012583; OTTHUMT00000085793; OTTHUMT00000085794; OTTHUMT00000085795; OTTHUMT00000085796; uc001grc.1	RNF2	ring finger protein 2	chr1	+	Coding	185014496	185071740	6045
TC01001596.hg.1	6.96	6.64	0.07	0.03	T	T	1.25	0.0451	0.4168	0.0475	0.2843	T	NM_001105518; NM_017673; ENST00000367500; ENST00000367501; BC030781; OTTHUMT00000085790; OTTHUMT00000085791; OTTHUMT00000085792; uc001grg.4; uc001grh.4	SWT1	SWT1 RNA endoribonuclease homolog	chr1	+	Coding	185126192	185260913	54823
TC01001597.hg.1	4.5	4.51	0.2	0.08	T	T	-1.01	0.6431	0.9653	0.8422	0.9958	T				chr1	+	Coding	185220445	185220543
TC01001598.hg.1	8.7	8.68	0.11	0.19	T	T	1.01	0.9752	0.9990	0.8578	0.9989	T				chr1	+	Coding	185235667	185235759
TC01001599.hg.1	5.26	5.38	0.11	0.26	F	F	-1.08	0.6215	0.9601	0.0805	0.3881	F				chr1	+	Coding	185403376	185403437
TC01001601.hg.1	3.98	3.84	0.31	0.09	T	T	1.1	0.8135	0.9863	0.8890	1.0000	T	ENST00000439633	LINC01350	long intergenic non-protein coding RNA 1350	chr1	+	Coding	185527511	185534763	101929093
TC01001602.hg.1	5.34	4.64	0.15	0.01	T	T	1.63	0.4816	0.9286	0.8204	0.9918	T	NM_031935; ENST00000271588; ENST00000485744; AK056336; AL833232; OTTHUMT00000131847; OTTHUMT00000131848; OTTHUMT00000131849; OTTHUMT00000131850; OTTHUMT00000131851; uc001grq.1; uc001grr.1; uc001grs.1	HMCN1	hemicentin 1	chr1	+	Coding	185703683	186160085	83872
TC01001603.hg.1	3.72	3.65	0.09	0.09	T	T	1.05	0.6608	0.9690	0.6292	0.9309	T	NM_001127708; NM_001127709; NM_001127710; NM_005807; ENST00000367483; ENST00000367485; ENST00000445192; AK131434; OTTHUMT00000086346; uc001grt.4; uc001gru.4; uc009wyl.3; uc009wym.3; uc010poo.2	PRG4	proteoglycan 4	chr1	+	Coding	186265405	186283694	10216
TC01001604.hg.1	10.38	10.19	0.05	0.08	T	T	1.15	0.3162	0.8550	0.8716	1.0000	T	NM_001164245; NM_001164246; NM_017847; ENST00000287859; ENST00000367470; ENST00000419367; ENST00000432021; ENST00000461662; BC003397; OTTHUMT00000086352; OTTHUMT00000100315; OTTHUMT00000100316; uc021pgg.1; uc021pgh.1; uc021pgi.1	C1orf27	chromosome 1 open reading frame 27	chr1	+	Coding	186344890	186390507	54953
TC01001605.hg.1	5.98	5.76	0.29	0.18	T	T	1.16	0.8514	0.9904	0.8999	1.0000	T	NM_022375; BC069096; BC093987; uc001gry.3	OCLM	oculomedin	chr1	+	Coding	186369704	186370587	10896
TC01001606.hg.1	4.25	4.63	0.22	0.25	T	T	-1.3	0.0356	0.3688	0.1636	0.5628	T	ENST00000429768	LOC102724919	uncharacterized LOC102724919	chr1	+	Coding	186420213	186420881	102724919
[truncated: 65,959 more rows]

## Sheet: U3031_FDR01,FC2
#%result_name=Analysis_1
#%array_type=HTA-2_0
#%annotation=HTA-2_0.r3.na36.hg19.a1.transcript.csv
#%comparison=U3031MG: Tb vs C
ID	U3031MG: Tb Avg (log2)	U3031MG: C Avg (log2)	Fold Change	P-val	FDR P-val	Gene Symbol	Description	Group	Entrez ID
[truncated: 498 more rows]

## Sheet: 3031_up
SYMBOL	FC	pvalue	padj	SYMBOL	ENTREZ
[truncated: 176 more rows]

[truncated: 7 more sheets: 3031_down, U3034_T_all, U3034_FDR01,FC2, 3034_up, 3034_down, Overlap_U3034-31_T_UP, Overlap_U3034-31_T_Down]
